# Supplementary material for: A change in circulating chikungunya virus variant impacts Aedes aegypti vector competence and spatiotemporal distribution of disease in Malaysia
Source: PLoS Negl Trop Dis. 2024 Oct 31;18(10):e0012632. doi: 10.1371/journal.pntd.0012632 (PMC11556719; doi:10.1371/journal.pntd.0012632)
Supplement: S3 Table — (XLSX) [file pntd.0012632.s006.xlsx]

## Sheet: Metadata
Wu et al. A minimum data standard for vector competence experiments. Sci Data 2022;9:634. doi: 10.1038/s41597-022-01741-4 [22]
Present study: A change in circulating chikungunya virus variant impacts Aedes aegypti vector competence and spatiotemporal distribution of disease in Malaysia
Vector metadata
VARIABLE	DESCRIPTOR	PRESENT STUDY
Vector	Full Latin name (species).	Aedes aegypti
Vector subsp.	Vector subspecies epithet if applicable (e.g., formosus)	N/A
Vector strain 1	Lab reared vector strain name (if one exists)	Kuala Lumpur
Vector origin (country)	Wild source for original vector collection (country)	Malaysia
Vector origin (locality)	Wild source for original vector collection (more detailed text string)	Kuala Lumpur
Vector origin (year)	Year of wild vector collection	1970s
Vector gen.	Generation of vectors in lab colony	Unknown (high)
Vector strain 2	Lab reared vector strain name (if one exists)	MC1
Vector origin (country)	Wild source for original vector collection (country)	Malaysia
Vector origin (locality)	Wild source for original vector collection (more detailed text string)	Petaling Jaya, Selangor
Vector origin (year)	Year of wild vector collection	2021, 2022
Vector gen.	Generation of vectors in lab colony	9
Virus metadata
VARIABLE	DESCRIPTOR	PRESENT STUDY
Virus	Virus species name (using appropriate species concept)	Chikungunya virus
Viral lineage	Virus intraspecific lineage (e.g., Asian lineage of Zika virus) if known	Indian Ocean lineage
Viral strain	Viral strain name (if one exists)	Infectious clones pCMV-p2020A (E1-226A) and pCMV-p2020V (E1-226V) based on strain MY/2020/3092435
Viral GenBank accession	Accession number for viral sequences	MW557661 (MY/2020/3092435)
Viral origin (locality)	Where a virus was originally sourced from in humans or wild animals	Human, Kuala Lumpur, Malaysia
Viral origin (year)	When a viral strain was sourced from humans or wild animals	2020
Viral history (passage)	Cell type and passage number (e.g., Vero cells, passage 2)	Baby hamster kidney cells, passage 2
Virus history (freshness)	Was viral stock frozen at any stage in the process, or was it collected fresh and directly used in experiments?	Frozen stocks
Experimental metadata
VARIABLE	DESCRIPTOR	PRESENT STUDY
Exposure route	How were vectors exposed (e.g., blood meal, live animal, intrathoracic injection)	Blood meal
Host (exp.)	Host species used for live animal or blood meal exposure, and to test transmission, if applicable (either for live animal or for origin of blood meal, if known)	N/A
Host lineage/origin	Host intraspecific lineage name, or origin (e.g., if wild-caught), if applicable (either for live animal or for origin of blood meal, if known)	Human (origin of blood meal)
Diagnostic (virem.)	If host viremia was measured in live animal, diagnostic method used	N/A
Titer	Host viremia if live animal; concentration of virus for blood meal or intrathoracic inoculation	2, 4 and 6
Units	Units for titer (above; e.g., PFU/ml, FFU/ml, vRNAs/ml, etc.)	TCID50/mL
Dose	Dose of live virus injected via intrathoracic inoculation, if applicable	N/A
Units	Units for dose (above)	N/A
Temp. (reared)	Temperature at which vectors are reared (preferably Celsius). [If temperature is not held constant, can be used to report mean, with additional columns added for e.g., “amplitude,” or minimum and maximum temperatures]	28 ± 1°C
Temp. (EIT)	Temperature at which extrinsic incubation happens (preferably Celsius). [If temperature is not held constant, can be used to report mean, with additional columns added for e.g., “amplitude,” or minimum and maximum temperatures]	28 ± 1°C
DPI	Days post-infection (i.e., post-exposure)	0 (1 hr post-blood meal, to ensure presence/infectiousness of virus), 3, 5, 7, 10, 14 (depending on experiment)
Experimental outcome data
VARIABLE	DESCRIPTOR	PRESENT STUDY
Body part (inf.)	Vector tissue or body part used to establish infection (e.g., midgut, whole body, carcass, etc.)	Whole body, midgut
Diagnostic (inf.)	How vector infection was established (e.g., qRT-PCR, virus isolation, etc.)	qRT-PCR, virus titration
# tested (inf.)	Number of vectors tested for infection	20 per time-point
# inf.	Number of vectors with viral infection	See Figs 5 and 6
Body part (dissem.)	Vector tissue or body part used to establish dissemination (e.g., legs or wings)	Head/thorax
Diagnostic (dissem.)	How viral dissemination in the vector was established (e.g., qRT-PCR, viral isolation, etc.)	qRT-PCR, virus titration
# tested (dissem.)	Number of vectors tested for dissemination	20 per time-point
# dissem.	Number of vectors with viral dissemination	See Figs 5 and 6
Host (transm.)	Host species used to test transmission, if tested using live animal exposure to infected vectors	N/A
Tissue (transm.)	Tissue (e.g., saliva) used to test ability to transmit (not applicable if live animal exposure and infection was used to test transmission)	N/A
Diagnostic (transm.)	How viral transmission in the exposure host (e.g., qRT-PCR, clinical symptoms) or vector tissue (e.g., plaque assay) was established	N/A
# tested (transm.)	Number of vectors tested for ability to transmit	N/A
# transm.	Number of vectors that were able to transmit	N/A
