# Supplementary material for: A change in circulating chikungunya virus variant impacts Aedes aegypti vector competence and spatiotemporal distribution of disease in Malaysia
Source: PLoS Negl Trop Dis. 2024 Oct 31;18(10):e0012632. doi: 10.1371/journal.pntd.0012632 (PMC11556719; doi:10.1371/journal.pntd.0012632)
Supplement: S1 Data — (XLSX) [file pntd.0012632.s007.xlsx]

## Sheet: FIG 2, S2 FIG
a)					b)
Years	Incidence Rates (per 100,000 population)				Years	Rural (%)
	Rural	Urban	TOTAL			Census	Cases
2009	43.4	9.9	20.1		2009	30.5	65.8
2010	7	1.2	3		2010	30	70.8
2011	0.2	0.1	0.1		2011	29.5	56.7
2012	0.5	0.1	0.2		2012	29	57.6
2013	0.024	0.02	0.021		2013	28.5	33.3
2014	0.037	0.019	0.024		2014	28	42.9
2015	0.024	0.005	0.01		2015	27.5	66.7
2016	0.025	0.05	0.043		2016	27.1	15.4
2017	0.7	1	0.9		2017	26.6	21.4
2018	0.3	0.2	0.3		2018	26.1	32.1
2019	3.7	3.2	3.3		2019	25.6	28.7
2020	2.1	9.7	7.8		2020	25.1	6.8
2021	1.1	5.6	4.5		2021	24.7	5.8
2022	0.4	2.9	2.3		2022	24.2	3.7

## Sheet: FIG 4
Sample Number	Days post-infection	Viruses	Virus titre (Log TCID50/ml)
1	0	pCMV-p2020A	2.25
2	0	pCMV-p2020A	2.25
3	0	pCMV-p2020A	2.25
4	0	pCMV-p2020A	2.25
1	0	pCMV-p2020V	2.25
2	0	pCMV-p2020V	2.25
3	0	pCMV-p2020V	2.25
4	0	pCMV-p2020V	2.25
1	1	pCMV-p2020A	5.5
2	1	pCMV-p2020A	5.5
3	1	pCMV-p2020A	5.5
4	1	pCMV-p2020A	5.5
1	1	pCMV-p2020V	4.75
2	1	pCMV-p2020V	4.5
3	1	pCMV-p2020V	4.5
4	1	pCMV-p2020V	4.5
1	2	pCMV-p2020A	5.5
2	2	pCMV-p2020A	6.25
3	2	pCMV-p2020A	6.25
4	2	pCMV-p2020A	6.25
1	2	pCMV-p2020V	5.5
2	2	pCMV-p2020V	6.25
3	2	pCMV-p2020V	5.5
4	2	pCMV-p2020V	5.5
1	3	pCMV-p2020A	5.75
2	3	pCMV-p2020A	5.75
3	3	pCMV-p2020A	5.75
4	3	pCMV-p2020A	5.75
1	3	pCMV-p2020V	5.5
2	3	pCMV-p2020V	5.5
3	3	pCMV-p2020V	5.5
4	3	pCMV-p2020V	5.5
1	4	pCMV-p2020A	5.5
2	4	pCMV-p2020A	5.5
3	4	pCMV-p2020A	5.75
4	4	pCMV-p2020A	5.75
1	4	pCMV-p2020V	5.75
2	4	pCMV-p2020V	5.5
3	4	pCMV-p2020V	5.5
4	4	pCMV-p2020V	5.5

## Sheet: FIG 5
Fig 5A. MC1 strain							Fig 5A. MC1 strain							Fig 5B. KL strain							Fig 5B. KL strain
Sample number	Oral infectious dose (Log TCID50/ml)	Days post-infection	Virus	Infection status	Infection rate (%) by PCR		Sample number	Oral infectious dose (Log TCID50/ml)	Days post-infection	Virus	Infection status	Infection rate (%) by culture		Sample number	Oral infectious dose (Log TCID50/ml)	Days post-infection	Virus	Infection status	Infection rate (%) by PCR		Sample number	Oral infectious dose (Log TCID50/ml)	Days post-infection	Virus	Infection status	Infection rate (%) by culture
1	2	0	pCMV-p2020A	Yes	100		1	2	0	pCMV-p2020A	Yes	100		1	2	0	pCMV-p2020A	Yes	100		1	2	0	pCMV-p2020A	Yes	100
2	2	0	pCMV-p2020A	Yes			2	2	0	pCMV-p2020A	Yes			2	2	0	pCMV-p2020A	Yes			2	2	0	pCMV-p2020A	Yes
3	2	0	pCMV-p2020A	Yes			3	2	0	pCMV-p2020A	Yes			3	2	0	pCMV-p2020A	Yes			3	2	0	pCMV-p2020A	Yes
4	2	0	pCMV-p2020A	Yes			4	2	0	pCMV-p2020A	Yes			4	2	0	pCMV-p2020A	Yes			4	2	0	pCMV-p2020A	Yes
5	2	0	pCMV-p2020A	Yes			5	2	0	pCMV-p2020A	Yes			5	2	0	pCMV-p2020A	Yes			5	2	0	pCMV-p2020A	Yes
6	2	0	pCMV-p2020A	Yes			6	2	0	pCMV-p2020A	Yes			6	2	0	pCMV-p2020A	Yes			6	2	0	pCMV-p2020A	Yes
7	2	0	pCMV-p2020A	Yes			7	2	0	pCMV-p2020A	Yes			7	2	0	pCMV-p2020A	Yes			7	2	0	pCMV-p2020A	Yes
8	2	0	pCMV-p2020A	Yes			8	2	0	pCMV-p2020A	Yes			8	2	0	pCMV-p2020A	Yes			8	2	0	pCMV-p2020A	Yes
9	2	0	pCMV-p2020A	Yes			9	2	0	pCMV-p2020A	Yes			9	2	0	pCMV-p2020A	Yes			9	2	0	pCMV-p2020A	Yes
10	2	0	pCMV-p2020A	Yes			10	2	0	pCMV-p2020A	Yes			10	2	0	pCMV-p2020A	Yes			10	2	0	pCMV-p2020A	Yes
11	2	0	pCMV-p2020A	Yes			11	2	0	pCMV-p2020A	Yes			11	2	0	pCMV-p2020A	Yes			11	2	0	pCMV-p2020A	Yes
12	2	0	pCMV-p2020A	Yes			12	2	0	pCMV-p2020A	Yes			12	2	0	pCMV-p2020A	Yes			12	2	0	pCMV-p2020A	Yes
13	2	0	pCMV-p2020A	Yes			13	2	0	pCMV-p2020A	Yes			13	2	0	pCMV-p2020A	Yes			13	2	0	pCMV-p2020A	Yes
14	2	0	pCMV-p2020A	Yes			14	2	0	pCMV-p2020A	Yes			14	2	0	pCMV-p2020A	Yes			14	2	0	pCMV-p2020A	Yes
15	2	0	pCMV-p2020A	Yes			15	2	0	pCMV-p2020A	Yes			15	2	0	pCMV-p2020A	Yes			15	2	0	pCMV-p2020A	Yes
16	2	0	pCMV-p2020A	Yes			16	2	0	pCMV-p2020A	Yes			16	2	0	pCMV-p2020A	Yes			16	2	0	pCMV-p2020A	Yes
17	2	0	pCMV-p2020A	Yes			17	2	0	pCMV-p2020A	Yes			17	2	0	pCMV-p2020A	Yes			17	2	0	pCMV-p2020A	Yes
18	2	0	pCMV-p2020A	Yes			18	2	0	pCMV-p2020A	Yes			18	2	0	pCMV-p2020A	Yes			18	2	0	pCMV-p2020A	Yes
19	2	0	pCMV-p2020A	Yes			19	2	0	pCMV-p2020A	Yes			19	2	0	pCMV-p2020A	Yes			19	2	0	pCMV-p2020A	Yes
20	2	0	pCMV-p2020A	Yes			20	2	0	pCMV-p2020A	Yes			20	2	0	pCMV-p2020A	Yes			20	2	0	pCMV-p2020A	Yes
1	2	0	pCMV-p2020V	Yes	100		1	2	0	pCMV-p2020V	Yes	100		1	2	0	pCMV-p2020V	Yes	100		1	2	0	pCMV-p2020V	Yes	100
2	2	0	pCMV-p2020V	Yes			2	2	0	pCMV-p2020V	Yes			2	2	0	pCMV-p2020V	Yes			2	2	0	pCMV-p2020V	Yes
3	2	0	pCMV-p2020V	Yes			3	2	0	pCMV-p2020V	Yes			3	2	0	pCMV-p2020V	Yes			3	2	0	pCMV-p2020V	Yes
4	2	0	pCMV-p2020V	Yes			4	2	0	pCMV-p2020V	Yes			4	2	0	pCMV-p2020V	Yes			4	2	0	pCMV-p2020V	Yes
5	2	0	pCMV-p2020V	Yes			5	2	0	pCMV-p2020V	Yes			5	2	0	pCMV-p2020V	Yes			5	2	0	pCMV-p2020V	Yes
6	2	0	pCMV-p2020V	Yes			6	2	0	pCMV-p2020V	Yes			6	2	0	pCMV-p2020V	Yes			6	2	0	pCMV-p2020V	Yes
7	2	0	pCMV-p2020V	Yes			7	2	0	pCMV-p2020V	Yes			7	2	0	pCMV-p2020V	Yes			7	2	0	pCMV-p2020V	Yes
8	2	0	pCMV-p2020V	Yes			8	2	0	pCMV-p2020V	Yes			8	2	0	pCMV-p2020V	Yes			8	2	0	pCMV-p2020V	Yes
9	2	0	pCMV-p2020V	Yes			9	2	0	pCMV-p2020V	Yes			9	2	0	pCMV-p2020V	Yes			9	2	0	pCMV-p2020V	Yes
10	2	0	pCMV-p2020V	Yes			10	2	0	pCMV-p2020V	Yes			10	2	0	pCMV-p2020V	Yes			10	2	0	pCMV-p2020V	Yes
11	2	0	pCMV-p2020V	Yes			11	2	0	pCMV-p2020V	Yes			11	2	0	pCMV-p2020V	Yes			11	2	0	pCMV-p2020V	Yes
12	2	0	pCMV-p2020V	Yes			12	2	0	pCMV-p2020V	Yes			12	2	0	pCMV-p2020V	Yes			12	2	0	pCMV-p2020V	Yes
13	2	0	pCMV-p2020V	Yes			13	2	0	pCMV-p2020V	Yes			13	2	0	pCMV-p2020V	Yes			13	2	0	pCMV-p2020V	Yes
14	2	0	pCMV-p2020V	Yes			14	2	0	pCMV-p2020V	Yes			14	2	0	pCMV-p2020V	Yes			14	2	0	pCMV-p2020V	Yes
15	2	0	pCMV-p2020V	Yes			15	2	0	pCMV-p2020V	Yes			15	2	0	pCMV-p2020V	Yes			15	2	0	pCMV-p2020V	Yes
16	2	0	pCMV-p2020V	Yes			16	2	0	pCMV-p2020V	Yes			16	2	0	pCMV-p2020V	Yes			16	2	0	pCMV-p2020V	Yes
17	2	0	pCMV-p2020V	Yes			17	2	0	pCMV-p2020V	Yes			17	2	0	pCMV-p2020V	Yes			17	2	0	pCMV-p2020V	Yes
18	2	0	pCMV-p2020V	Yes			18	2	0	pCMV-p2020V	Yes			18	2	0	pCMV-p2020V	Yes			18	2	0	pCMV-p2020V	Yes
19	2	0	pCMV-p2020V	Yes			19	2	0	pCMV-p2020V	Yes			19	2	0	pCMV-p2020V	Yes			19	2	0	pCMV-p2020V	Yes
20	2	0	pCMV-p2020V	Yes			20	2	0	pCMV-p2020V	Yes			20	2	0	pCMV-p2020V	Yes			20	2	0	pCMV-p2020V	Yes
1	2	7	pCMV-p2020A	Yes	35		1	2	7	pCMV-p2020A	No	0		1	2	7	pCMV-p2020A	Yes	75		1	2	7	pCMV-p2020A	Yes	75
2	2	7	pCMV-p2020A	No			2	2	7	pCMV-p2020A	No			2	2	7	pCMV-p2020A	No			2	2	7	pCMV-p2020A	Yes
3	2	7	pCMV-p2020A	No			3	2	7	pCMV-p2020A	No			3	2	7	pCMV-p2020A	No			3	2	7	pCMV-p2020A	Yes
4	2	7	pCMV-p2020A	No			4	2	7	pCMV-p2020A	No			4	2	7	pCMV-p2020A	Yes			4	2	7	pCMV-p2020A	No
5	2	7	pCMV-p2020A	No			5	2	7	pCMV-p2020A	No			5	2	7	pCMV-p2020A	Yes			5	2	7	pCMV-p2020A	No
6	2	7	pCMV-p2020A	Yes			6	2	7	pCMV-p2020A	No			6	2	7	pCMV-p2020A	No			6	2	7	pCMV-p2020A	Yes
7	2	7	pCMV-p2020A	Yes			7	2	7	pCMV-p2020A	No			7	2	7	pCMV-p2020A	Yes			7	2	7	pCMV-p2020A	No
8	2	7	pCMV-p2020A	No			8	2	7	pCMV-p2020A	No			8	2	7	pCMV-p2020A	No			8	2	7	pCMV-p2020A	Yes
9	2	7	pCMV-p2020A	No			9	2	7	pCMV-p2020A	No			9	2	7	pCMV-p2020A	No			9	2	7	pCMV-p2020A	Yes
10	2	7	pCMV-p2020A	No			10	2	7	pCMV-p2020A	No			10	2	7	pCMV-p2020A	Yes			10	2	7	pCMV-p2020A	Yes
11	2	7	pCMV-p2020A	Yes			11	2	7	pCMV-p2020A	No			11	2	7	pCMV-p2020A	Yes			11	2	7	pCMV-p2020A	No
12	2	7	pCMV-p2020A	No			12	2	7	pCMV-p2020A	No			12	2	7	pCMV-p2020A	Yes			12	2	7	pCMV-p2020A	Yes
13	2	7	pCMV-p2020A	Yes			13	2	7	pCMV-p2020A	No			13	2	7	pCMV-p2020A	Yes			13	2	7	pCMV-p2020A	No
14	2	7	pCMV-p2020A	Yes			14	2	7	pCMV-p2020A	No			14	2	7	pCMV-p2020A	Yes			14	2	7	pCMV-p2020A	Yes
15	2	7	pCMV-p2020A	No			15	2	7	pCMV-p2020A	No			15	2	7	pCMV-p2020A	Yes			15	2	7	pCMV-p2020A	Yes
16	2	7	pCMV-p2020A	No			16	2	7	pCMV-p2020A	No			16	2	7	pCMV-p2020A	Yes			16	2	7	pCMV-p2020A	Yes
17	2	7	pCMV-p2020A	Yes			17	2	7	pCMV-p2020A	No			17	2	7	pCMV-p2020A	Yes			17	2	7	pCMV-p2020A	Yes
18	2	7	pCMV-p2020A	No			18	2	7	pCMV-p2020A	No			18	2	7	pCMV-p2020A	Yes			18	2	7	pCMV-p2020A	Yes
19	2	7	pCMV-p2020A	No			19	2	7	pCMV-p2020A	No			19	2	7	pCMV-p2020A	Yes			19	2	7	pCMV-p2020A	Yes
20	2	7	pCMV-p2020A	No			20	2	7	pCMV-p2020A	No			20	2	7	pCMV-p2020A	Yes			20	2	7	pCMV-p2020A	Yes
1	2	7	pCMV-p2020V	No	15		1	2	7	pCMV-p2020V	No	0		1	2	7	pCMV-p2020V	Yes	45		1	2	7	pCMV-p2020V	No	15
2	2	7	pCMV-p2020V	No			2	2	7	pCMV-p2020V	No			2	2	7	pCMV-p2020V	No			2	2	7	pCMV-p2020V	No
3	2	7	pCMV-p2020V	No			3	2	7	pCMV-p2020V	No			3	2	7	pCMV-p2020V	No			3	2	7	pCMV-p2020V	No
4	2	7	pCMV-p2020V	No			4	2	7	pCMV-p2020V	No			4	2	7	pCMV-p2020V	No			4	2	7	pCMV-p2020V	No
5	2	7	pCMV-p2020V	No			5	2	7	pCMV-p2020V	No			5	2	7	pCMV-p2020V	Yes			5	2	7	pCMV-p2020V	Yes
6	2	7	pCMV-p2020V	No			6	2	7	pCMV-p2020V	No			6	2	7	pCMV-p2020V	Yes			6	2	7	pCMV-p2020V	No
7	2	7	pCMV-p2020V	Yes			7	2	7	pCMV-p2020V	No			7	2	7	pCMV-p2020V	No			7	2	7	pCMV-p2020V	No
8	2	7	pCMV-p2020V	No			8	2	7	pCMV-p2020V	No			8	2	7	pCMV-p2020V	No			8	2	7	pCMV-p2020V	Yes
9	2	7	pCMV-p2020V	Yes			9	2	7	pCMV-p2020V	No			9	2	7	pCMV-p2020V	Yes			9	2	7	pCMV-p2020V	Yes
10	2	7	pCMV-p2020V	Yes			10	2	7	pCMV-p2020V	No			10	2	7	pCMV-p2020V	Yes			10	2	7	pCMV-p2020V	No
11	2	7	pCMV-p2020V	No			11	2	7	pCMV-p2020V	No			11	2	7	pCMV-p2020V	Yes			11	2	7	pCMV-p2020V	No
12	2	7	pCMV-p2020V	No			12	2	7	pCMV-p2020V	No			12	2	7	pCMV-p2020V	No			12	2	7	pCMV-p2020V	No
13	2	7	pCMV-p2020V	No			13	2	7	pCMV-p2020V	No			13	2	7	pCMV-p2020V	No			13	2	7	pCMV-p2020V	No
14	2	7	pCMV-p2020V	No			14	2	7	pCMV-p2020V	No			14	2	7	pCMV-p2020V	No			14	2	7	pCMV-p2020V	No
15	2	7	pCMV-p2020V	No			15	2	7	pCMV-p2020V	No			15	2	7	pCMV-p2020V	No			15	2	7	pCMV-p2020V	No
16	2	7	pCMV-p2020V	No			16	2	7	pCMV-p2020V	No			16	2	7	pCMV-p2020V	Yes			16	2	7	pCMV-p2020V	No
17	2	7	pCMV-p2020V	No			17	2	7	pCMV-p2020V	No			17	2	7	pCMV-p2020V	No			17	2	7	pCMV-p2020V	No
18	2	7	pCMV-p2020V	No			18	2	7	pCMV-p2020V	No			18	2	7	pCMV-p2020V	Yes			18	2	7	pCMV-p2020V	No
19	2	7	pCMV-p2020V	No			19	2	7	pCMV-p2020V	No			19	2	7	pCMV-p2020V	No			19	2	7	pCMV-p2020V	No
20	2	7	pCMV-p2020V	No			20	2	7	pCMV-p2020V	No			20	2	7	pCMV-p2020V	Yes			20	2	7	pCMV-p2020V	No
1	2	0	pCMV-p2020A	Yes	100		1	2	0	pCMV-p2020A	Yes	100		1	2	0	pCMV-p2020A	Yes	100		1	2	0	pCMV-p2020A	Yes	100
2	4	0	pCMV-p2020A	Yes			2	4	0	pCMV-p2020A	Yes			2	4	0	pCMV-p2020A	Yes			2	4	0	pCMV-p2020A	Yes
3	4	0	pCMV-p2020A	Yes			3	4	0	pCMV-p2020A	Yes			3	4	0	pCMV-p2020A	Yes			3	4	0	pCMV-p2020A	Yes
4	4	0	pCMV-p2020A	Yes			4	4	0	pCMV-p2020A	Yes			4	4	0	pCMV-p2020A	Yes			4	4	0	pCMV-p2020A	Yes
5	4	0	pCMV-p2020A	Yes			5	4	0	pCMV-p2020A	Yes			5	4	0	pCMV-p2020A	Yes			5	4	0	pCMV-p2020A	Yes
6	4	0	pCMV-p2020A	Yes			6	4	0	pCMV-p2020A	Yes			6	4	0	pCMV-p2020A	Yes			6	4	0	pCMV-p2020A	Yes
7	4	0	pCMV-p2020A	Yes			7	4	0	pCMV-p2020A	Yes			7	4	0	pCMV-p2020A	Yes			7	4	0	pCMV-p2020A	Yes
8	4	0	pCMV-p2020A	Yes			8	4	0	pCMV-p2020A	Yes			8	4	0	pCMV-p2020A	Yes			8	4	0	pCMV-p2020A	Yes
9	4	0	pCMV-p2020A	Yes			9	4	0	pCMV-p2020A	Yes			9	4	0	pCMV-p2020A	Yes			9	4	0	pCMV-p2020A	Yes
10	4	0	pCMV-p2020A	Yes			10	4	0	pCMV-p2020A	Yes			10	4	0	pCMV-p2020A	Yes			10	4	0	pCMV-p2020A	Yes
11	4	0	pCMV-p2020A	Yes			11	4	0	pCMV-p2020A	Yes			11	4	0	pCMV-p2020A	Yes			11	4	0	pCMV-p2020A	Yes
12	4	0	pCMV-p2020A	Yes			12	4	0	pCMV-p2020A	Yes			12	4	0	pCMV-p2020A	Yes			12	4	0	pCMV-p2020A	Yes
13	4	0	pCMV-p2020A	Yes			13	4	0	pCMV-p2020A	Yes			13	4	0	pCMV-p2020A	Yes			13	4	0	pCMV-p2020A	Yes
14	4	0	pCMV-p2020A	Yes			14	4	0	pCMV-p2020A	Yes			14	4	0	pCMV-p2020A	Yes			14	4	0	pCMV-p2020A	Yes
15	4	0	pCMV-p2020A	Yes			15	4	0	pCMV-p2020A	Yes			15	4	0	pCMV-p2020A	Yes			15	4	0	pCMV-p2020A	Yes
16	4	0	pCMV-p2020A	Yes			16	4	0	pCMV-p2020A	Yes			16	4	0	pCMV-p2020A	Yes			16	4	0	pCMV-p2020A	Yes
17	4	0	pCMV-p2020A	Yes			17	4	0	pCMV-p2020A	Yes			17	4	0	pCMV-p2020A	Yes			17	4	0	pCMV-p2020A	Yes
18	4	0	pCMV-p2020A	Yes			18	4	0	pCMV-p2020A	Yes			18	4	0	pCMV-p2020A	Yes			18	4	0	pCMV-p2020A	Yes
19	4	0	pCMV-p2020A	Yes			19	4	0	pCMV-p2020A	Yes			19	4	0	pCMV-p2020A	Yes			19	4	0	pCMV-p2020A	Yes
20	4	0	pCMV-p2020A	Yes			20	4	0	pCMV-p2020A	Yes			20	4	0	pCMV-p2020A	Yes			20	4	0	pCMV-p2020A	Yes
1	4	0	pCMV-p2020V	Yes	100		1	4	0	pCMV-p2020V	Yes	100		1	4	0	pCMV-p2020V	Yes	100		1	4	0	pCMV-p2020V	Yes	100
2	4	0	pCMV-p2020V	Yes			2	4	0	pCMV-p2020V	Yes			2	4	0	pCMV-p2020V	Yes			2	4	0	pCMV-p2020V	Yes
3	4	0	pCMV-p2020V	Yes			3	4	0	pCMV-p2020V	Yes			3	4	0	pCMV-p2020V	Yes			3	4	0	pCMV-p2020V	Yes
4	4	0	pCMV-p2020V	Yes			4	4	0	pCMV-p2020V	Yes			4	4	0	pCMV-p2020V	Yes			4	4	0	pCMV-p2020V	Yes
5	4	0	pCMV-p2020V	Yes			5	4	0	pCMV-p2020V	Yes			5	4	0	pCMV-p2020V	Yes			5	4	0	pCMV-p2020V	Yes
6	4	0	pCMV-p2020V	Yes			6	4	0	pCMV-p2020V	Yes			6	4	0	pCMV-p2020V	Yes			6	4	0	pCMV-p2020V	Yes
7	4	0	pCMV-p2020V	Yes			7	4	0	pCMV-p2020V	Yes			7	4	0	pCMV-p2020V	Yes			7	4	0	pCMV-p2020V	Yes
8	4	0	pCMV-p2020V	Yes			8	4	0	pCMV-p2020V	Yes			8	4	0	pCMV-p2020V	Yes			8	4	0	pCMV-p2020V	Yes
9	4	0	pCMV-p2020V	Yes			9	4	0	pCMV-p2020V	Yes			9	4	0	pCMV-p2020V	Yes			9	4	0	pCMV-p2020V	Yes
10	4	0	pCMV-p2020V	Yes			10	4	0	pCMV-p2020V	Yes			10	4	0	pCMV-p2020V	Yes			10	4	0	pCMV-p2020V	Yes
11	4	0	pCMV-p2020V	Yes			11	4	0	pCMV-p2020V	Yes			11	4	0	pCMV-p2020V	Yes			11	4	0	pCMV-p2020V	Yes
12	4	0	pCMV-p2020V	Yes			12	4	0	pCMV-p2020V	Yes			12	4	0	pCMV-p2020V	Yes			12	4	0	pCMV-p2020V	Yes
13	4	0	pCMV-p2020V	Yes			13	4	0	pCMV-p2020V	Yes			13	4	0	pCMV-p2020V	Yes			13	4	0	pCMV-p2020V	Yes
14	4	0	pCMV-p2020V	Yes			14	4	0	pCMV-p2020V	Yes			14	4	0	pCMV-p2020V	Yes			14	4	0	pCMV-p2020V	Yes
15	4	0	pCMV-p2020V	Yes			15	4	0	pCMV-p2020V	Yes			15	4	0	pCMV-p2020V	Yes			15	4	0	pCMV-p2020V	Yes
16	4	0	pCMV-p2020V	Yes			16	4	0	pCMV-p2020V	Yes			16	4	0	pCMV-p2020V	Yes			16	4	0	pCMV-p2020V	Yes
17	4	0	pCMV-p2020V	Yes			17	4	0	pCMV-p2020V	Yes			17	4	0	pCMV-p2020V	Yes			17	4	0	pCMV-p2020V	Yes
18	4	0	pCMV-p2020V	Yes			18	4	0	pCMV-p2020V	Yes			18	4	0	pCMV-p2020V	Yes			18	4	0	pCMV-p2020V	Yes
19	4	0	pCMV-p2020V	Yes			19	4	0	pCMV-p2020V	Yes			19	4	0	pCMV-p2020V	Yes			19	4	0	pCMV-p2020V	Yes
20	4	0	pCMV-p2020V	Yes			20	4	0	pCMV-p2020V	Yes			20	4	0	pCMV-p2020V	Yes			20	4	0	pCMV-p2020V	Yes
1	4	7	pCMV-p2020A	Yes	85		1	4	7	pCMV-p2020A	Yes	75		1	4	7	pCMV-p2020A	Yes	85		1	4	7	pCMV-p2020A	Yes	95
2	4	7	pCMV-p2020A	Yes			2	4	7	pCMV-p2020A	Yes			2	4	7	pCMV-p2020A	Yes			2	4	7	pCMV-p2020A	Yes
3	4	7	pCMV-p2020A	Yes			3	4	7	pCMV-p2020A	Yes			3	4	7	pCMV-p2020A	No			3	4	7	pCMV-p2020A	Yes
4	4	7	pCMV-p2020A	No			4	4	7	pCMV-p2020A	Yes			4	4	7	pCMV-p2020A	Yes			4	4	7	pCMV-p2020A	Yes
5	4	7	pCMV-p2020A	Yes			5	4	7	pCMV-p2020A	No			5	4	7	pCMV-p2020A	No			5	4	7	pCMV-p2020A	Yes
6	4	7	pCMV-p2020A	Yes			6	4	7	pCMV-p2020A	No			6	4	7	pCMV-p2020A	Yes			6	4	7	pCMV-p2020A	Yes
7	4	7	pCMV-p2020A	Yes			7	4	7	pCMV-p2020A	Yes			7	4	7	pCMV-p2020A	Yes			7	4	7	pCMV-p2020A	Yes
8	4	7	pCMV-p2020A	Yes			8	4	7	pCMV-p2020A	Yes			8	4	7	pCMV-p2020A	Yes			8	4	7	pCMV-p2020A	Yes
9	4	7	pCMV-p2020A	Yes			9	4	7	pCMV-p2020A	Yes			9	4	7	pCMV-p2020A	Yes			9	4	7	pCMV-p2020A	Yes
10	4	7	pCMV-p2020A	Yes			10	4	7	pCMV-p2020A	No			10	4	7	pCMV-p2020A	Yes			10	4	7	pCMV-p2020A	Yes
11	4	7	pCMV-p2020A	No			11	4	7	pCMV-p2020A	Yes			11	4	7	pCMV-p2020A	Yes			11	4	7	pCMV-p2020A	Yes
12	4	7	pCMV-p2020A	No			12	4	7	pCMV-p2020A	Yes			12	4	7	pCMV-p2020A	Yes			12	4	7	pCMV-p2020A	Yes
13	4	7	pCMV-p2020A	Yes			13	4	7	pCMV-p2020A	Yes			13	4	7	pCMV-p2020A	Yes			13	4	7	pCMV-p2020A	Yes
14	4	7	pCMV-p2020A	Yes			14	4	7	pCMV-p2020A	No			14	4	7	pCMV-p2020A	Yes			14	4	7	pCMV-p2020A	Yes
15	4	7	pCMV-p2020A	Yes			15	4	7	pCMV-p2020A	Yes			15	4	7	pCMV-p2020A	Yes			15	4	7	pCMV-p2020A	Yes
16	4	7	pCMV-p2020A	Yes			16	4	7	pCMV-p2020A	Yes			16	4	7	pCMV-p2020A	Yes			16	4	7	pCMV-p2020A	No
17	4	7	pCMV-p2020A	Yes			17	4	7	pCMV-p2020A	Yes			17	4	7	pCMV-p2020A	No			17	4	7	pCMV-p2020A	Yes
18	4	7	pCMV-p2020A	Yes			18	4	7	pCMV-p2020A	Yes			18	4	7	pCMV-p2020A	Yes			18	4	7	pCMV-p2020A	Yes
19	4	7	pCMV-p2020A	Yes			19	4	7	pCMV-p2020A	Yes			19	4	7	pCMV-p2020A	Yes			19	4	7	pCMV-p2020A	Yes
20	4	7	pCMV-p2020A	Yes			20	4	7	pCMV-p2020A	No			20	4	7	pCMV-p2020A	Yes			20	4	7	pCMV-p2020A	Yes
1	4	7	pCMV-p2020V	Yes	45		1	4	7	pCMV-p2020V	No	25		1	4	7	pCMV-p2020V	Yes	75		1	4	7	pCMV-p2020V	Yes	75
2	4	7	pCMV-p2020V	No			2	4	7	pCMV-p2020V	No			2	4	7	pCMV-p2020V	No			2	4	7	pCMV-p2020V	Yes
3	4	7	pCMV-p2020V	Yes			3	4	7	pCMV-p2020V	No			3	4	7	pCMV-p2020V	Yes			3	4	7	pCMV-p2020V	Yes
4	4	7	pCMV-p2020V	Yes			4	4	7	pCMV-p2020V	No			4	4	7	pCMV-p2020V	Yes			4	4	7	pCMV-p2020V	Yes
5	4	7	pCMV-p2020V	Yes			5	4	7	pCMV-p2020V	Yes			5	4	7	pCMV-p2020V	Yes			5	4	7	pCMV-p2020V	Yes
6	4	7	pCMV-p2020V	No			6	4	7	pCMV-p2020V	Yes			6	4	7	pCMV-p2020V	Yes			6	4	7	pCMV-p2020V	No
7	4	7	pCMV-p2020V	No			7	4	7	pCMV-p2020V	Yes			7	4	7	pCMV-p2020V	No			7	4	7	pCMV-p2020V	Yes
8	4	7	pCMV-p2020V	No			8	4	7	pCMV-p2020V	Yes			8	4	7	pCMV-p2020V	No			8	4	7	pCMV-p2020V	No
9	4	7	pCMV-p2020V	No			9	4	7	pCMV-p2020V	No			9	4	7	pCMV-p2020V	Yes			9	4	7	pCMV-p2020V	No
10	4	7	pCMV-p2020V	Yes			10	4	7	pCMV-p2020V	No			10	4	7	pCMV-p2020V	Yes			10	4	7	pCMV-p2020V	Yes
11	4	7	pCMV-p2020V	Yes			11	4	7	pCMV-p2020V	Yes			11	4	7	pCMV-p2020V	Yes			11	4	7	pCMV-p2020V	Yes
12	4	7	pCMV-p2020V	No			12	4	7	pCMV-p2020V	No			12	4	7	pCMV-p2020V	Yes			12	4	7	pCMV-p2020V	Yes
13	4	7	pCMV-p2020V	No			13	4	7	pCMV-p2020V	No			13	4	7	pCMV-p2020V	Yes			13	4	7	pCMV-p2020V	Yes
14	4	7	pCMV-p2020V	No			14	4	7	pCMV-p2020V	No			14	4	7	pCMV-p2020V	No			14	4	7	pCMV-p2020V	No
15	4	7	pCMV-p2020V	No			15	4	7	pCMV-p2020V	No			15	4	7	pCMV-p2020V	Yes			15	4	7	pCMV-p2020V	Yes
16	4	7	pCMV-p2020V	Yes			16	4	7	pCMV-p2020V	No			16	4	7	pCMV-p2020V	Yes			16	4	7	pCMV-p2020V	No
17	4	7	pCMV-p2020V	No			17	4	7	pCMV-p2020V	No			17	4	7	pCMV-p2020V	Yes			17	4	7	pCMV-p2020V	Yes
18	4	7	pCMV-p2020V	Yes			18	4	7	pCMV-p2020V	No			18	4	7	pCMV-p2020V	Yes			18	4	7	pCMV-p2020V	Yes
19	4	7	pCMV-p2020V	Yes			19	4	7	pCMV-p2020V	No			19	4	7	pCMV-p2020V	Yes			19	4	7	pCMV-p2020V	Yes
20	4	7	pCMV-p2020V	No			20	4	7	pCMV-p2020V	No			20	4	7	pCMV-p2020V	No			20	4	7	pCMV-p2020V	Yes
1	6	0	pCMV-p2020A	Yes	100		1	6	0	pCMV-p2020A	Yes	100		1	6	0	pCMV-p2020A	Yes	100		1	6	0	pCMV-p2020A	Yes	100
2	6	0	pCMV-p2020A	Yes			2	6	0	pCMV-p2020A	Yes			2	6	0	pCMV-p2020A	Yes			2	6	0	pCMV-p2020A	Yes
3	6	0	pCMV-p2020A	Yes			3	6	0	pCMV-p2020A	Yes			3	6	0	pCMV-p2020A	Yes			3	6	0	pCMV-p2020A	Yes
4	6	0	pCMV-p2020A	Yes			4	6	0	pCMV-p2020A	Yes			4	6	0	pCMV-p2020A	Yes			4	6	0	pCMV-p2020A	Yes
5	6	0	pCMV-p2020A	Yes			5	6	0	pCMV-p2020A	Yes			5	6	0	pCMV-p2020A	Yes			5	6	0	pCMV-p2020A	Yes
6	6	0	pCMV-p2020A	Yes			6	6	0	pCMV-p2020A	Yes			6	6	0	pCMV-p2020A	Yes			6	6	0	pCMV-p2020A	Yes
7	6	0	pCMV-p2020A	Yes			7	6	0	pCMV-p2020A	Yes			7	6	0	pCMV-p2020A	Yes			7	6	0	pCMV-p2020A	Yes
8	6	0	pCMV-p2020A	Yes			8	6	0	pCMV-p2020A	Yes			8	6	0	pCMV-p2020A	Yes			8	6	0	pCMV-p2020A	Yes
9	6	0	pCMV-p2020A	Yes			9	6	0	pCMV-p2020A	Yes			9	6	0	pCMV-p2020A	Yes			9	6	0	pCMV-p2020A	Yes
10	6	0	pCMV-p2020A	Yes			10	6	0	pCMV-p2020A	Yes			10	6	0	pCMV-p2020A	Yes			10	6	0	pCMV-p2020A	Yes
11	6	0	pCMV-p2020A	Yes			11	6	0	pCMV-p2020A	Yes			11	6	0	pCMV-p2020A	Yes			11	6	0	pCMV-p2020A	Yes
12	6	0	pCMV-p2020A	Yes			12	6	0	pCMV-p2020A	Yes			12	6	0	pCMV-p2020A	Yes			12	6	0	pCMV-p2020A	Yes
13	6	0	pCMV-p2020A	Yes			13	6	0	pCMV-p2020A	Yes			13	6	0	pCMV-p2020A	Yes			13	6	0	pCMV-p2020A	Yes
14	6	0	pCMV-p2020A	Yes			14	6	0	pCMV-p2020A	Yes			14	6	0	pCMV-p2020A	Yes			14	6	0	pCMV-p2020A	Yes
15	6	0	pCMV-p2020A	Yes			15	6	0	pCMV-p2020A	Yes			15	6	0	pCMV-p2020A	Yes			15	6	0	pCMV-p2020A	Yes
16	6	0	pCMV-p2020A	Yes			16	6	0	pCMV-p2020A	Yes			16	6	0	pCMV-p2020A	Yes			16	6	0	pCMV-p2020A	Yes
17	6	0	pCMV-p2020A	Yes			17	6	0	pCMV-p2020A	Yes			17	6	0	pCMV-p2020A	Yes			17	6	0	pCMV-p2020A	Yes
18	6	0	pCMV-p2020A	Yes			18	6	0	pCMV-p2020A	Yes			18	6	0	pCMV-p2020A	Yes			18	6	0	pCMV-p2020A	Yes
19	6	0	pCMV-p2020A	Yes			19	6	0	pCMV-p2020A	Yes			19	6	0	pCMV-p2020A	Yes			19	6	0	pCMV-p2020A	Yes
20	6	0	pCMV-p2020A	Yes			20	6	0	pCMV-p2020A	Yes			20	6	0	pCMV-p2020A	Yes			20	6	0	pCMV-p2020A	Yes
1	6	0	pCMV-p2020V	Yes	100		1	6	0	pCMV-p2020V	Yes	100		1	6	0	pCMV-p2020V	Yes	100		1	6	0	pCMV-p2020V	Yes	100
2	6	0	pCMV-p2020V	Yes			2	6	0	pCMV-p2020V	Yes			2	6	0	pCMV-p2020V	Yes			2	6	0	pCMV-p2020V	Yes
3	6	0	pCMV-p2020V	Yes			3	6	0	pCMV-p2020V	Yes			3	6	0	pCMV-p2020V	Yes			3	6	0	pCMV-p2020V	Yes
4	6	0	pCMV-p2020V	Yes			4	6	0	pCMV-p2020V	Yes			4	6	0	pCMV-p2020V	Yes			4	6	0	pCMV-p2020V	Yes
5	6	0	pCMV-p2020V	Yes			5	6	0	pCMV-p2020V	Yes			5	6	0	pCMV-p2020V	Yes			5	6	0	pCMV-p2020V	Yes
6	6	0	pCMV-p2020V	Yes			6	6	0	pCMV-p2020V	Yes			6	6	0	pCMV-p2020V	Yes			6	6	0	pCMV-p2020V	Yes
7	6	0	pCMV-p2020V	Yes			7	6	0	pCMV-p2020V	Yes			7	6	0	pCMV-p2020V	Yes			7	6	0	pCMV-p2020V	Yes
8	6	0	pCMV-p2020V	Yes			8	6	0	pCMV-p2020V	Yes			8	6	0	pCMV-p2020V	Yes			8	6	0	pCMV-p2020V	Yes
9	6	0	pCMV-p2020V	Yes			9	6	0	pCMV-p2020V	Yes			9	6	0	pCMV-p2020V	Yes			9	6	0	pCMV-p2020V	Yes
10	6	0	pCMV-p2020V	Yes			10	6	0	pCMV-p2020V	Yes			10	6	0	pCMV-p2020V	Yes			10	6	0	pCMV-p2020V	Yes
11	6	0	pCMV-p2020V	Yes			11	6	0	pCMV-p2020V	Yes			11	6	0	pCMV-p2020V	Yes			11	6	0	pCMV-p2020V	Yes
12	6	0	pCMV-p2020V	Yes			12	6	0	pCMV-p2020V	Yes			12	6	0	pCMV-p2020V	Yes			12	6	0	pCMV-p2020V	Yes
13	6	0	pCMV-p2020V	Yes			13	6	0	pCMV-p2020V	Yes			13	6	0	pCMV-p2020V	Yes			13	6	0	pCMV-p2020V	Yes
14	6	0	pCMV-p2020V	Yes			14	6	0	pCMV-p2020V	Yes			14	6	0	pCMV-p2020V	Yes			14	6	0	pCMV-p2020V	Yes
15	6	0	pCMV-p2020V	Yes			15	6	0	pCMV-p2020V	Yes			15	6	0	pCMV-p2020V	Yes			15	6	0	pCMV-p2020V	Yes
16	6	0	pCMV-p2020V	Yes			16	6	0	pCMV-p2020V	Yes			16	6	0	pCMV-p2020V	Yes			16	6	0	pCMV-p2020V	Yes
17	6	0	pCMV-p2020V	Yes			17	6	0	pCMV-p2020V	Yes			17	6	0	pCMV-p2020V	Yes			17	6	0	pCMV-p2020V	Yes
18	6	0	pCMV-p2020V	Yes			18	6	0	pCMV-p2020V	Yes			18	6	0	pCMV-p2020V	Yes			18	6	0	pCMV-p2020V	Yes
19	6	0	pCMV-p2020V	Yes			19	6	0	pCMV-p2020V	Yes			19	6	0	pCMV-p2020V	Yes			19	6	0	pCMV-p2020V	Yes
20	6	0	pCMV-p2020V	Yes			20	6	0	pCMV-p2020V	Yes			20	6	0	pCMV-p2020V	Yes			20	6	0	pCMV-p2020V	Yes
1	6	7	pCMV-p2020A	Yes	90		1	6	7	pCMV-p2020A	Yes	75		1	6	7	pCMV-p2020A	Yes	100		1	6	7	pCMV-p2020A	Yes	100
2	6	7	pCMV-p2020A	Yes			2	6	7	pCMV-p2020A	No			2	6	7	pCMV-p2020A	Yes			2	6	7	pCMV-p2020A	Yes
3	6	7	pCMV-p2020A	Yes			3	6	7	pCMV-p2020A	Yes			3	6	7	pCMV-p2020A	Yes			3	6	7	pCMV-p2020A	Yes
4	6	7	pCMV-p2020A	Yes			4	6	7	pCMV-p2020A	Yes			4	6	7	pCMV-p2020A	Yes			4	6	7	pCMV-p2020A	Yes
5	6	7	pCMV-p2020A	Yes			5	6	7	pCMV-p2020A	No			5	6	7	pCMV-p2020A	Yes			5	6	7	pCMV-p2020A	Yes
6	6	7	pCMV-p2020A	Yes			6	6	7	pCMV-p2020A	Yes			6	6	7	pCMV-p2020A	Yes			6	6	7	pCMV-p2020A	Yes
7	6	7	pCMV-p2020A	No			7	6	7	pCMV-p2020A	Yes			7	6	7	pCMV-p2020A	Yes			7	6	7	pCMV-p2020A	Yes
8	6	7	pCMV-p2020A	Yes			8	6	7	pCMV-p2020A	Yes			8	6	7	pCMV-p2020A	Yes			8	6	7	pCMV-p2020A	Yes
9	6	7	pCMV-p2020A	Yes			9	6	7	pCMV-p2020A	Yes			9	6	7	pCMV-p2020A	Yes			9	6	7	pCMV-p2020A	Yes
10	6	7	pCMV-p2020A	Yes			10	6	7	pCMV-p2020A	Yes			10	6	7	pCMV-p2020A	Yes			10	6	7	pCMV-p2020A	Yes
11	6	7	pCMV-p2020A	Yes			11	6	7	pCMV-p2020A	Yes			11	6	7	pCMV-p2020A	Yes			11	6	7	pCMV-p2020A	Yes
12	6	7	pCMV-p2020A	Yes			12	6	7	pCMV-p2020A	No			12	6	7	pCMV-p2020A	Yes			12	6	7	pCMV-p2020A	Yes
13	6	7	pCMV-p2020A	Yes			13	6	7	pCMV-p2020A	No			13	6	7	pCMV-p2020A	Yes			13	6	7	pCMV-p2020A	Yes
14	6	7	pCMV-p2020A	Yes			14	6	7	pCMV-p2020A	Yes			14	6	7	pCMV-p2020A	Yes			14	6	7	pCMV-p2020A	Yes
15	6	7	pCMV-p2020A	Yes			15	6	7	pCMV-p2020A	No			15	6	7	pCMV-p2020A	Yes			15	6	7	pCMV-p2020A	Yes
16	6	7	pCMV-p2020A	Yes			16	6	7	pCMV-p2020A	Yes			16	6	7	pCMV-p2020A	Yes			16	6	7	pCMV-p2020A	Yes
17	6	7	pCMV-p2020A	Yes			17	6	7	pCMV-p2020A	Yes			17	6	7	pCMV-p2020A	Yes			17	6	7	pCMV-p2020A	Yes
18	6	7	pCMV-p2020A	Yes			18	6	7	pCMV-p2020A	Yes			18	6	7	pCMV-p2020A	Yes			18	6	7	pCMV-p2020A	Yes
19	6	7	pCMV-p2020A	Yes			19	6	7	pCMV-p2020A	Yes			19	6	7	pCMV-p2020A	Yes			19	6	7	pCMV-p2020A	Yes
20	6	7	pCMV-p2020A	No			20	6	7	pCMV-p2020A	Yes			20	6	7	pCMV-p2020A	Yes			20	6	7	pCMV-p2020A	Yes
1	6	7	pCMV-p2020V	Yes	55		1	6	7	pCMV-p2020V	No	35		1	6	7	pCMV-p2020V	Yes	90		1	6	7	pCMV-p2020V	Yes	90
2	6	7	pCMV-p2020V	No			2	6	7	pCMV-p2020V	No			2	6	7	pCMV-p2020V	Yes			2	6	7	pCMV-p2020V	No
3	6	7	pCMV-p2020V	No			3	6	7	pCMV-p2020V	Yes			3	6	7	pCMV-p2020V	Yes			3	6	7	pCMV-p2020V	Yes
4	6	7	pCMV-p2020V	No			4	6	7	pCMV-p2020V	Yes			4	6	7	pCMV-p2020V	Yes			4	6	7	pCMV-p2020V	Yes
5	6	7	pCMV-p2020V	Yes			5	6	7	pCMV-p2020V	No			5	6	7	pCMV-p2020V	Yes			5	6	7	pCMV-p2020V	Yes
6	6	7	pCMV-p2020V	Yes			6	6	7	pCMV-p2020V	No			6	6	7	pCMV-p2020V	Yes			6	6	7	pCMV-p2020V	Yes
7	6	7	pCMV-p2020V	Yes			7	6	7	pCMV-p2020V	Yes			7	6	7	pCMV-p2020V	Yes			7	6	7	pCMV-p2020V	No
8	6	7	pCMV-p2020V	Yes			8	6	7	pCMV-p2020V	No			8	6	7	pCMV-p2020V	Yes			8	6	7	pCMV-p2020V	Yes
9	6	7	pCMV-p2020V	No			9	6	7	pCMV-p2020V	Yes			9	6	7	pCMV-p2020V	No			9	6	7	pCMV-p2020V	Yes
10	6	7	pCMV-p2020V	Yes			10	6	7	pCMV-p2020V	No			10	6	7	pCMV-p2020V	Yes			10	6	7	pCMV-p2020V	Yes
11	6	7	pCMV-p2020V	No			11	6	7	pCMV-p2020V	No			11	6	7	pCMV-p2020V	Yes			11	6	7	pCMV-p2020V	Yes
12	6	7	pCMV-p2020V	Yes			12	6	7	pCMV-p2020V	No			12	6	7	pCMV-p2020V	Yes			12	6	7	pCMV-p2020V	Yes
13	6	7	pCMV-p2020V	No			13	6	7	pCMV-p2020V	No			13	6	7	pCMV-p2020V	Yes			13	6	7	pCMV-p2020V	Yes
14	6	7	pCMV-p2020V	Yes			14	6	7	pCMV-p2020V	No			14	6	7	pCMV-p2020V	Yes			14	6	7	pCMV-p2020V	Yes
15	6	7	pCMV-p2020V	Yes			15	6	7	pCMV-p2020V	Yes			15	6	7	pCMV-p2020V	Yes			15	6	7	pCMV-p2020V	Yes
16	6	7	pCMV-p2020V	No			16	6	7	pCMV-p2020V	No			16	6	7	pCMV-p2020V	Yes			16	6	7	pCMV-p2020V	Yes
17	6	7	pCMV-p2020V	No			17	6	7	pCMV-p2020V	No			17	6	7	pCMV-p2020V	Yes			17	6	7	pCMV-p2020V	Yes
18	6	7	pCMV-p2020V	No			18	6	7	pCMV-p2020V	Yes			18	6	7	pCMV-p2020V	Yes			18	6	7	pCMV-p2020V	Yes
19	6	7	pCMV-p2020V	Yes			19	6	7	pCMV-p2020V	Yes			19	6	7	pCMV-p2020V	Yes			19	6	7	pCMV-p2020V	Yes
20	6	7	pCMV-p2020V	Yes			20	6	7	pCMV-p2020V	No			20	6	7	pCMV-p2020V	No			20	6	7	pCMV-p2020V	Yes

## Sheet: FIG 6
Fig 6A. MC1 strain							Fig 6A. MC1 strain						Fig 6B. KL strain							Fig 6B. KL strain
Sample number	Organs	Days post-infection	Virus	Infection status	Infection rate/ Dissemination efficiency (%)		Sample number	Organs	Days post-infection	Virus	Virus titre (log10 TCID50)		Sample number	Organs	Days post-infection	Virus	Infection status	Infection rate/Dissemination efficiency (%)		Sample number	Organs	Days post-infection	Virus	Virus titre (log10 TCID50)
1	Midgut	0	pCMV-p2020A	Yes	100		1	Midgut	0	pCMV-p2020A	4.19866		1	Midgut	0	pCMV-p2020A	Yes	100		1	Midgut	0	pCMV-p2020A	2.19866
2	Midgut	0	pCMV-p2020A	Yes			2	Midgut	0	pCMV-p2020A	4.44871		2	Midgut	0	pCMV-p2020A	Yes			2	Midgut	0	pCMV-p2020A	2.19866
3	Midgut	0	pCMV-p2020A	Yes			3	Midgut	0	pCMV-p2020A	4.44871		3	Midgut	0	pCMV-p2020A	Yes			3	Midgut	0	pCMV-p2020A	2.19866
4	Midgut	0	pCMV-p2020A	Yes			4	Midgut	0	pCMV-p2020A	4.44871		4	Midgut	0	pCMV-p2020A	Yes			4	Midgut	0	pCMV-p2020A	2.19866
5	Midgut	0	pCMV-p2020A	Yes			5	Midgut	0	pCMV-p2020A	4.44871		5	Midgut	0	pCMV-p2020A	Yes			5	Midgut	0	pCMV-p2020A	2.19866
6	Midgut	0	pCMV-p2020A	Yes			6	Midgut	0	pCMV-p2020A	4.44871		6	Midgut	0	pCMV-p2020A	Yes			6	Midgut	0	pCMV-p2020A	2.19866
7	Midgut	0	pCMV-p2020A	Yes			7	Midgut	0	pCMV-p2020A	4.44871		7	Midgut	0	pCMV-p2020A	Yes			7	Midgut	0	pCMV-p2020A	2.19866
8	Midgut	0	pCMV-p2020A	Yes			8	Midgut	0	pCMV-p2020A	4.19866		8	Midgut	0	pCMV-p2020A	Yes			8	Midgut	0	pCMV-p2020A	1.94939
9	Midgut	0	pCMV-p2020A	Yes			9	Midgut	0	pCMV-p2020A	4.19866		9	Midgut	0	pCMV-p2020A	Yes			9	Midgut	0	pCMV-p2020A	2.19866
10	Midgut	0	pCMV-p2020A	Yes			10	Midgut	0	pCMV-p2020A	4.19866		10	Midgut	0	pCMV-p2020A	Yes			10	Midgut	0	pCMV-p2020A	2.19866
11	Midgut	0	pCMV-p2020A	Yes			11	Midgut	0	pCMV-p2020A	4.19866		11	Midgut	0	pCMV-p2020A	Yes			11	Midgut	0	pCMV-p2020A	2.19866
12	Midgut	0	pCMV-p2020A	Yes			12	Midgut	0	pCMV-p2020A	4.44871		12	Midgut	0	pCMV-p2020A	Yes			12	Midgut	0	pCMV-p2020A	2.19866
13	Midgut	0	pCMV-p2020A	Yes			13	Midgut	0	pCMV-p2020A	4.19866		13	Midgut	0	pCMV-p2020A	Yes			13	Midgut	0	pCMV-p2020A	2.19866
14	Midgut	0	pCMV-p2020A	Yes			14	Midgut	0	pCMV-p2020A	4.19866		14	Midgut	0	pCMV-p2020A	Yes			14	Midgut	0	pCMV-p2020A	2.19866
15	Midgut	0	pCMV-p2020A	Yes			15	Midgut	0	pCMV-p2020A	4.19866		15	Midgut	0	pCMV-p2020A	Yes			15	Midgut	0	pCMV-p2020A	2.19866
16	Midgut	0	pCMV-p2020A	Yes			16	Midgut	0	pCMV-p2020A	4.19866		16	Midgut	0	pCMV-p2020A	Yes			16	Midgut	0	pCMV-p2020A	1.94939
17	Midgut	0	pCMV-p2020A	Yes			17	Midgut	0	pCMV-p2020A	4.44871		17	Midgut	0	pCMV-p2020A	Yes			17	Midgut	0	pCMV-p2020A	1.94939
18	Midgut	0	pCMV-p2020A	Yes			18	Midgut	0	pCMV-p2020A	4.44871		18	Midgut	0	pCMV-p2020A	Yes			18	Midgut	0	pCMV-p2020A	1.94939
19	Midgut	0	pCMV-p2020A	Yes			19	Midgut	0	pCMV-p2020A	4.44871		19	Midgut	0	pCMV-p2020A	Yes			19	Midgut	0	pCMV-p2020A	1.94939
20	Midgut	0	pCMV-p2020A	Yes			20	Midgut	0	pCMV-p2020A	4.19866		20	Midgut	0	pCMV-p2020A	Yes			20	Midgut	0	pCMV-p2020A	1.94939
1	Midgut	0	pCMV-p2020V	Yes	100		1	Midgut	0	pCMV-p2020V	6.19866		1	Midgut	0	pCMV-p2020V	Yes	100		1	Midgut	0	pCMV-p2020V	4.19866
2	Midgut	0	pCMV-p2020V	Yes			2	Midgut	0	pCMV-p2020V	5.94939		2	Midgut	0	pCMV-p2020V	Yes			2	Midgut	0	pCMV-p2020V	4.19866
3	Midgut	0	pCMV-p2020V	Yes			3	Midgut	0	pCMV-p2020V	6.19866		3	Midgut	0	pCMV-p2020V	Yes			3	Midgut	0	pCMV-p2020V	3.94939
4	Midgut	0	pCMV-p2020V	Yes			4	Midgut	0	pCMV-p2020V	6.19866		4	Midgut	0	pCMV-p2020V	Yes			4	Midgut	0	pCMV-p2020V	3.94939
5	Midgut	0	pCMV-p2020V	Yes			5	Midgut	0	pCMV-p2020V	6.19866		5	Midgut	0	pCMV-p2020V	Yes			5	Midgut	0	pCMV-p2020V	3.94939
6	Midgut	0	pCMV-p2020V	Yes			6	Midgut	0	pCMV-p2020V	6.19866		6	Midgut	0	pCMV-p2020V	Yes			6	Midgut	0	pCMV-p2020V	4.19866
7	Midgut	0	pCMV-p2020V	Yes			7	Midgut	0	pCMV-p2020V	6.19866		7	Midgut	0	pCMV-p2020V	Yes			7	Midgut	0	pCMV-p2020V	4.19866
8	Midgut	0	pCMV-p2020V	Yes			8	Midgut	0	pCMV-p2020V	6.19866		8	Midgut	0	pCMV-p2020V	Yes			8	Midgut	0	pCMV-p2020V	4.19866
9	Midgut	0	pCMV-p2020V	Yes			9	Midgut	0	pCMV-p2020V	6.19866		9	Midgut	0	pCMV-p2020V	Yes			9	Midgut	0	pCMV-p2020V	3.94939
10	Midgut	0	pCMV-p2020V	Yes			10	Midgut	0	pCMV-p2020V	6.19866		10	Midgut	0	pCMV-p2020V	Yes			10	Midgut	0	pCMV-p2020V	3.94939
11	Midgut	0	pCMV-p2020V	Yes			11	Midgut	0	pCMV-p2020V	6.19866		11	Midgut	0	pCMV-p2020V	Yes			11	Midgut	0	pCMV-p2020V	3.94939
12	Midgut	0	pCMV-p2020V	Yes			12	Midgut	0	pCMV-p2020V	5.94939		12	Midgut	0	pCMV-p2020V	Yes			12	Midgut	0	pCMV-p2020V	3.94939
13	Midgut	0	pCMV-p2020V	Yes			13	Midgut	0	pCMV-p2020V	5.94939		13	Midgut	0	pCMV-p2020V	Yes			13	Midgut	0	pCMV-p2020V	4.19866
14	Midgut	0	pCMV-p2020V	Yes			14	Midgut	0	pCMV-p2020V	5.94939		14	Midgut	0	pCMV-p2020V	Yes			14	Midgut	0	pCMV-p2020V	4.19866
15	Midgut	0	pCMV-p2020V	Yes			15	Midgut	0	pCMV-p2020V	5.94939		15	Midgut	0	pCMV-p2020V	Yes			15	Midgut	0	pCMV-p2020V	4.19866
16	Midgut	0	pCMV-p2020V	Yes			16	Midgut	0	pCMV-p2020V	5.94939		16	Midgut	0	pCMV-p2020V	Yes			16	Midgut	0	pCMV-p2020V	4.19866
17	Midgut	0	pCMV-p2020V	Yes			17	Midgut	0	pCMV-p2020V	6.19866		17	Midgut	0	pCMV-p2020V	Yes			17	Midgut	0	pCMV-p2020V	3.94939
18	Midgut	0	pCMV-p2020V	Yes			18	Midgut	0	pCMV-p2020V	6.19866		18	Midgut	0	pCMV-p2020V	Yes			18	Midgut	0	pCMV-p2020V	4.19866
19	Midgut	0	pCMV-p2020V	Yes			19	Midgut	0	pCMV-p2020V	6.19866		19	Midgut	0	pCMV-p2020V	Yes			19	Midgut	0	pCMV-p2020V	3.94939
20	Midgut	0	pCMV-p2020V	Yes			20	Midgut	0	pCMV-p2020V	6.19866		20	Midgut	0	pCMV-p2020V	Yes			20	Midgut	0	pCMV-p2020V	3.94939
1	Midgut	3	pCMV-p2020A	Yes	65		1	Midgut	3	pCMV-p2020A	3.19866		1	Midgut	3	pCMV-p2020A	Yes	50		1	Midgut	3	pCMV-p2020A	5.19866
2	Midgut	3	pCMV-p2020A	No			2	Midgut	3	pCMV-p2020A	0		2	Midgut	3	pCMV-p2020A	No			2	Midgut	3	pCMV-p2020A	0
3	Midgut	3	pCMV-p2020A	Yes			3	Midgut	3	pCMV-p2020A	2.69897		3	Midgut	3	pCMV-p2020A	No			3	Midgut	3	pCMV-p2020A	0
4	Midgut	3	pCMV-p2020A	Yes			4	Midgut	3	pCMV-p2020A	3.19866		4	Midgut	3	pCMV-p2020A	No			4	Midgut	3	pCMV-p2020A	0
5	Midgut	3	pCMV-p2020A	Yes			5	Midgut	3	pCMV-p2020A	3.19866		5	Midgut	3	pCMV-p2020A	Yes			5	Midgut	3	pCMV-p2020A	4.44871
6	Midgut	3	pCMV-p2020A	No			6	Midgut	3	pCMV-p2020A	0		6	Midgut	3	pCMV-p2020A	No			6	Midgut	3	pCMV-p2020A	0
7	Midgut	3	pCMV-p2020A	Yes			7	Midgut	3	pCMV-p2020A	2.69897		7	Midgut	3	pCMV-p2020A	Yes			7	Midgut	3	pCMV-p2020A	5.19866
8	Midgut	3	pCMV-p2020A	Yes			8	Midgut	3	pCMV-p2020A	3.19866		8	Midgut	3	pCMV-p2020A	Yes			8	Midgut	3	pCMV-p2020A	5.19866
9	Midgut	3	pCMV-p2020A	Yes			9	Midgut	3	pCMV-p2020A	2.69897		9	Midgut	3	pCMV-p2020A	No			9	Midgut	3	pCMV-p2020A	0
10	Midgut	3	pCMV-p2020A	No			10	Midgut	3	pCMV-p2020A	0		10	Midgut	3	pCMV-p2020A	No			10	Midgut	3	pCMV-p2020A	0
11	Midgut	3	pCMV-p2020A	Yes			11	Midgut	3	pCMV-p2020A	3.19866		11	Midgut	3	pCMV-p2020A	Yes			11	Midgut	3	pCMV-p2020A	4.44871
12	Midgut	3	pCMV-p2020A	Yes			12	Midgut	3	pCMV-p2020A	3.19866		12	Midgut	3	pCMV-p2020A	Yes			12	Midgut	3	pCMV-p2020A	5.19866
13	Midgut	3	pCMV-p2020A	No			13	Midgut	3	pCMV-p2020A	0		13	Midgut	3	pCMV-p2020A	Yes			13	Midgut	3	pCMV-p2020A	5.19866
14	Midgut	3	pCMV-p2020A	Yes			14	Midgut	3	pCMV-p2020A	3.19866		14	Midgut	3	pCMV-p2020A	No			14	Midgut	3	pCMV-p2020A	0
15	Midgut	3	pCMV-p2020A	No			15	Midgut	3	pCMV-p2020A	0		15	Midgut	3	pCMV-p2020A	No			15	Midgut	3	pCMV-p2020A	0
16	Midgut	3	pCMV-p2020A	Yes			16	Midgut	3	pCMV-p2020A	3.19866		16	Midgut	3	pCMV-p2020A	No			16	Midgut	3	pCMV-p2020A	0
17	Midgut	3	pCMV-p2020A	Yes			17	Midgut	3	pCMV-p2020A	2.69897		17	Midgut	3	pCMV-p2020A	Yes			17	Midgut	3	pCMV-p2020A	5.19866
18	Midgut	3	pCMV-p2020A	No			18	Midgut	3	pCMV-p2020A	0		18	Midgut	3	pCMV-p2020A	Yes			18	Midgut	3	pCMV-p2020A	4.44871
19	Midgut	3	pCMV-p2020A	Yes			19	Midgut	3	pCMV-p2020A	3.19866		19	Midgut	3	pCMV-p2020A	Yes			19	Midgut	3	pCMV-p2020A	4.74974
20	Midgut	3	pCMV-p2020A	No			20	Midgut	3	pCMV-p2020A	0		20	Midgut	3	pCMV-p2020A	No			20	Midgut	3	pCMV-p2020A	0
1	Midgut	3	pCMV-p2020V	No	65		1	Midgut	3	pCMV-p2020V	0		1	Midgut	3	pCMV-p2020V	No	15		1	Midgut	3	pCMV-p2020V	0
2	Midgut	3	pCMV-p2020V	Yes			2	Midgut	3	pCMV-p2020V	4.19866		2	Midgut	3	pCMV-p2020V	No			2	Midgut	3	pCMV-p2020V	0
3	Midgut	3	pCMV-p2020V	Yes			3	Midgut	3	pCMV-p2020V	4.19866		3	Midgut	3	pCMV-p2020V	No			3	Midgut	3	pCMV-p2020V	0
4	Midgut	3	pCMV-p2020V	Yes			4	Midgut	3	pCMV-p2020V	4.19866		4	Midgut	3	pCMV-p2020V	No			4	Midgut	3	pCMV-p2020V	0
5	Midgut	3	pCMV-p2020V	Yes			5	Midgut	3	pCMV-p2020V	4.19866		5	Midgut	3	pCMV-p2020V	No			5	Midgut	3	pCMV-p2020V	0
6	Midgut	3	pCMV-p2020V	No			6	Midgut	3	pCMV-p2020V	0		6	Midgut	3	pCMV-p2020V	No			6	Midgut	3	pCMV-p2020V	0
7	Midgut	3	pCMV-p2020V	No			7	Midgut	3	pCMV-p2020V	0		7	Midgut	3	pCMV-p2020V	No			7	Midgut	3	pCMV-p2020V	0
8	Midgut	3	pCMV-p2020V	Yes			8	Midgut	3	pCMV-p2020V	3.44871		8	Midgut	3	pCMV-p2020V	No			8	Midgut	3	pCMV-p2020V	0
9	Midgut	3	pCMV-p2020V	Yes			9	Midgut	3	pCMV-p2020V	4.19866		9	Midgut	3	pCMV-p2020V	No			9	Midgut	3	pCMV-p2020V	0
10	Midgut	3	pCMV-p2020V	Yes			10	Midgut	3	pCMV-p2020V	3.94939		10	Midgut	3	pCMV-p2020V	No			10	Midgut	3	pCMV-p2020V	0
11	Midgut	3	pCMV-p2020V	No			11	Midgut	3	pCMV-p2020V	0		11	Midgut	3	pCMV-p2020V	No			11	Midgut	3	pCMV-p2020V	0
12	Midgut	3	pCMV-p2020V	Yes			12	Midgut	3	pCMV-p2020V	3.94939		12	Midgut	3	pCMV-p2020V	Yes			12	Midgut	3	pCMV-p2020V	5.19866
13	Midgut	3	pCMV-p2020V	No			13	Midgut	3	pCMV-p2020V	0		13	Midgut	3	pCMV-p2020V	No			13	Midgut	3	pCMV-p2020V	0
14	Midgut	3	pCMV-p2020V	No			14	Midgut	3	pCMV-p2020V	0		14	Midgut	3	pCMV-p2020V	Yes			14	Midgut	3	pCMV-p2020V	4.94939
15	Midgut	3	pCMV-p2020V	Yes			15	Midgut	3	pCMV-p2020V	3.94939		15	Midgut	3	pCMV-p2020V	No			15	Midgut	3	pCMV-p2020V	0
16	Midgut	3	pCMV-p2020V	No			16	Midgut	3	pCMV-p2020V	0		16	Midgut	3	pCMV-p2020V	No			16	Midgut	3	pCMV-p2020V	0
17	Midgut	3	pCMV-p2020V	Yes			17	Midgut	3	pCMV-p2020V	3.94939		17	Midgut	3	pCMV-p2020V	Yes			17	Midgut	3	pCMV-p2020V	5.19866
18	Midgut	3	pCMV-p2020V	Yes			18	Midgut	3	pCMV-p2020V	3.94939		18	Midgut	3	pCMV-p2020V	No			18	Midgut	3	pCMV-p2020V	0
19	Midgut	3	pCMV-p2020V	Yes			19	Midgut	3	pCMV-p2020V	3.94939		19	Midgut	3	pCMV-p2020V	No			19	Midgut	3	pCMV-p2020V	0
20	Midgut	3	pCMV-p2020V	Yes			20	Midgut	3	pCMV-p2020V	4.19866		20	Midgut	3	pCMV-p2020V	No			20	Midgut	3	pCMV-p2020V	0
1	Midgut	5	pCMV-p2020A	No	30		1	Midgut	5	pCMV-p2020A	0		1	Midgut	5	pCMV-p2020A	Yes	80		1	Midgut	5	pCMV-p2020A	5.94939
2	Midgut	5	pCMV-p2020A	No			2	Midgut	5	pCMV-p2020A	0		2	Midgut	5	pCMV-p2020A	Yes			2	Midgut	5	pCMV-p2020A	7.19866
3	Midgut	5	pCMV-p2020A	No			3	Midgut	5	pCMV-p2020A	0		3	Midgut	5	pCMV-p2020A	Yes			3	Midgut	5	pCMV-p2020A	5.19866
4	Midgut	5	pCMV-p2020A	Yes			4	Midgut	5	pCMV-p2020A	3.19866		4	Midgut	5	pCMV-p2020A	Yes			4	Midgut	5	pCMV-p2020A	7.19866
5	Midgut	5	pCMV-p2020A	No			5	Midgut	5	pCMV-p2020A	0		5	Midgut	5	pCMV-p2020A	Yes			5	Midgut	5	pCMV-p2020A	5.94939
6	Midgut	5	pCMV-p2020A	No			6	Midgut	5	pCMV-p2020A	0		6	Midgut	5	pCMV-p2020A	No			6	Midgut	5	pCMV-p2020A	0
7	Midgut	5	pCMV-p2020A	No			7	Midgut	5	pCMV-p2020A	0		7	Midgut	5	pCMV-p2020A	Yes			7	Midgut	5	pCMV-p2020A	5.94939
8	Midgut	5	pCMV-p2020A	Yes			8	Midgut	5	pCMV-p2020A	3.19866		8	Midgut	5	pCMV-p2020A	Yes			8	Midgut	5	pCMV-p2020A	5.94939
9	Midgut	5	pCMV-p2020A	Yes			9	Midgut	5	pCMV-p2020A	3.19866		9	Midgut	5	pCMV-p2020A	Yes			9	Midgut	5	pCMV-p2020A	7.19866
10	Midgut	5	pCMV-p2020A	No			10	Midgut	5	pCMV-p2020A	0		10	Midgut	5	pCMV-p2020A	Yes			10	Midgut	5	pCMV-p2020A	5.19866
11	Midgut	5	pCMV-p2020A	No			11	Midgut	5	pCMV-p2020A	0		11	Midgut	5	pCMV-p2020A	No			11	Midgut	5	pCMV-p2020A	0
12	Midgut	5	pCMV-p2020A	Yes			12	Midgut	5	pCMV-p2020A	3.19866		12	Midgut	5	pCMV-p2020A	Yes			12	Midgut	5	pCMV-p2020A	7.19866
13	Midgut	5	pCMV-p2020A	Yes			13	Midgut	5	pCMV-p2020A	3.19866		13	Midgut	5	pCMV-p2020A	Yes			13	Midgut	5	pCMV-p2020A	7.19866
14	Midgut	5	pCMV-p2020A	No			14	Midgut	5	pCMV-p2020A	0		14	Midgut	5	pCMV-p2020A	Yes			14	Midgut	5	pCMV-p2020A	7.19866
15	Midgut	5	pCMV-p2020A	No			15	Midgut	5	pCMV-p2020A	0		15	Midgut	5	pCMV-p2020A	Yes			15	Midgut	5	pCMV-p2020A	7.19866
16	Midgut	5	pCMV-p2020A	No			16	Midgut	5	pCMV-p2020A	0		16	Midgut	5	pCMV-p2020A	Yes			16	Midgut	5	pCMV-p2020A	7.19866
17	Midgut	5	pCMV-p2020A	Yes			17	Midgut	5	pCMV-p2020A	2.69897		17	Midgut	5	pCMV-p2020A	Yes			17	Midgut	5	pCMV-p2020A	7.19866
18	Midgut	5	pCMV-p2020A	No			18	Midgut	5	pCMV-p2020A	0		18	Midgut	5	pCMV-p2020A	No			18	Midgut	5	pCMV-p2020A	0
19	Midgut	5	pCMV-p2020A	No			19	Midgut	5	pCMV-p2020A	0		19	Midgut	5	pCMV-p2020A	No			19	Midgut	5	pCMV-p2020A	0
20	Midgut	5	pCMV-p2020A	No			20	Midgut	5	pCMV-p2020A	0		20	Midgut	5	pCMV-p2020A	Yes			20	Midgut	5	pCMV-p2020A	7.49969
1	Midgut	5	pCMV-p2020V	No	15		1	Midgut	5	pCMV-p2020V	0		1	Midgut	5	pCMV-p2020V	No	70		1	Midgut	5	pCMV-p2020V	0
2	Midgut	5	pCMV-p2020V	No			2	Midgut	5	pCMV-p2020V	0		2	Midgut	5	pCMV-p2020V	Yes			2	Midgut	5	pCMV-p2020V	7.19866
3	Midgut	5	pCMV-p2020V	No			3	Midgut	5	pCMV-p2020V	0		3	Midgut	5	pCMV-p2020V	Yes			3	Midgut	5	pCMV-p2020V	7.19866
4	Midgut	5	pCMV-p2020V	No			4	Midgut	5	pCMV-p2020V	0		4	Midgut	5	pCMV-p2020V	Yes			4	Midgut	5	pCMV-p2020V	7.19866
5	Midgut	5	pCMV-p2020V	Yes			5	Midgut	5	pCMV-p2020V	3.19866		5	Midgut	5	pCMV-p2020V	Yes			5	Midgut	5	pCMV-p2020V	7.19866
6	Midgut	5	pCMV-p2020V	No			6	Midgut	5	pCMV-p2020V	0		6	Midgut	5	pCMV-p2020V	No			6	Midgut	5	pCMV-p2020V	0
7	Midgut	5	pCMV-p2020V	Yes			7	Midgut	5	pCMV-p2020V	2.69897		7	Midgut	5	pCMV-p2020V	Yes			7	Midgut	5	pCMV-p2020V	7.19866
8	Midgut	5	pCMV-p2020V	No			8	Midgut	5	pCMV-p2020V	0		8	Midgut	5	pCMV-p2020V	No			8	Midgut	5	pCMV-p2020V	0
9	Midgut	5	pCMV-p2020V	Yes			9	Midgut	5	pCMV-p2020V	2.69897		9	Midgut	5	pCMV-p2020V	Yes			9	Midgut	5	pCMV-p2020V	7.19866
10	Midgut	5	pCMV-p2020V	No			10	Midgut	5	pCMV-p2020V	0		10	Midgut	5	pCMV-p2020V	No			10	Midgut	5	pCMV-p2020V	0
11	Midgut	5	pCMV-p2020V	No			11	Midgut	5	pCMV-p2020V	0		11	Midgut	5	pCMV-p2020V	Yes			11	Midgut	5	pCMV-p2020V	6.44871
12	Midgut	5	pCMV-p2020V	No			12	Midgut	5	pCMV-p2020V	0		12	Midgut	5	pCMV-p2020V	Yes			12	Midgut	5	pCMV-p2020V	6.44871
13	Midgut	5	pCMV-p2020V	No			13	Midgut	5	pCMV-p2020V	0		13	Midgut	5	pCMV-p2020V	Yes			13	Midgut	5	pCMV-p2020V	6.44871
14	Midgut	5	pCMV-p2020V	No			14	Midgut	5	pCMV-p2020V	0		14	Midgut	5	pCMV-p2020V	Yes			14	Midgut	5	pCMV-p2020V	6.44871
15	Midgut	5	pCMV-p2020V	No			15	Midgut	5	pCMV-p2020V	0		15	Midgut	5	pCMV-p2020V	Yes			15	Midgut	5	pCMV-p2020V	6.44871
16	Midgut	5	pCMV-p2020V	No			16	Midgut	5	pCMV-p2020V	0		16	Midgut	5	pCMV-p2020V	No			16	Midgut	5	pCMV-p2020V	0
17	Midgut	5	pCMV-p2020V	No			17	Midgut	5	pCMV-p2020V	0		17	Midgut	5	pCMV-p2020V	Yes			17	Midgut	5	pCMV-p2020V	6.19866
18	Midgut	5	pCMV-p2020V	No			18	Midgut	5	pCMV-p2020V	0		18	Midgut	5	pCMV-p2020V	No			18	Midgut	5	pCMV-p2020V	0
19	Midgut	5	pCMV-p2020V	No			19	Midgut	5	pCMV-p2020V	0		19	Midgut	5	pCMV-p2020V	Yes			19	Midgut	5	pCMV-p2020V	6.19866
20	Midgut	5	pCMV-p2020V	No			20	Midgut	5	pCMV-p2020V	0		20	Midgut	5	pCMV-p2020V	Yes			20	Midgut	5	pCMV-p2020V	7.19866
1	Midgut	7	pCMV-p2020A	No	50		1	Midgut	7	pCMV-p2020A	0		1	Midgut	7	pCMV-p2020A	Yes	90		1	Midgut	7	pCMV-p2020A	6.94939
2	Midgut	7	pCMV-p2020A	No			2	Midgut	7	pCMV-p2020A	0		2	Midgut	7	pCMV-p2020A	Yes			2	Midgut	7	pCMV-p2020A	8.19866
3	Midgut	7	pCMV-p2020A	No			3	Midgut	7	pCMV-p2020A	0		3	Midgut	7	pCMV-p2020A	Yes			3	Midgut	7	pCMV-p2020A	6.94939
4	Midgut	7	pCMV-p2020A	No			4	Midgut	7	pCMV-p2020A	0		4	Midgut	7	pCMV-p2020A	Yes			4	Midgut	7	pCMV-p2020A	6.94939
5	Midgut	7	pCMV-p2020A	No			5	Midgut	7	pCMV-p2020A	0		5	Midgut	7	pCMV-p2020A	Yes			5	Midgut	7	pCMV-p2020A	8.19866
6	Midgut	7	pCMV-p2020A	Yes			6	Midgut	7	pCMV-p2020A	3.19866		6	Midgut	7	pCMV-p2020A	Yes			6	Midgut	7	pCMV-p2020A	6.94939
7	Midgut	7	pCMV-p2020A	Yes			7	Midgut	7	pCMV-p2020A	3.19866		7	Midgut	7	pCMV-p2020A	Yes			7	Midgut	7	pCMV-p2020A	8.19866
8	Midgut	7	pCMV-p2020A	Yes			8	Midgut	7	pCMV-p2020A	3.19866		8	Midgut	7	pCMV-p2020A	Yes			8	Midgut	7	pCMV-p2020A	6.94939
9	Midgut	7	pCMV-p2020A	Yes			9	Midgut	7	pCMV-p2020A	3.19866		9	Midgut	7	pCMV-p2020A	Yes			9	Midgut	7	pCMV-p2020A	6.94939
10	Midgut	7	pCMV-p2020A	No			10	Midgut	7	pCMV-p2020A	0		10	Midgut	7	pCMV-p2020A	Yes			10	Midgut	7	pCMV-p2020A	6.94939
11	Midgut	7	pCMV-p2020A	No			11	Midgut	7	pCMV-p2020A	0		11	Midgut	7	pCMV-p2020A	Yes			11	Midgut	7	pCMV-p2020A	6.94939
12	Midgut	7	pCMV-p2020A	No			12	Midgut	7	pCMV-p2020A	0		12	Midgut	7	pCMV-p2020A	Yes			12	Midgut	7	pCMV-p2020A	6.94939
13	Midgut	7	pCMV-p2020A	No			13	Midgut	7	pCMV-p2020A	0		13	Midgut	7	pCMV-p2020A	Yes			13	Midgut	7	pCMV-p2020A	8.19866
14	Midgut	7	pCMV-p2020A	Yes			14	Midgut	7	pCMV-p2020A	3.19866		14	Midgut	7	pCMV-p2020A	Yes			14	Midgut	7	pCMV-p2020A	8.19866
15	Midgut	7	pCMV-p2020A	Yes			15	Midgut	7	pCMV-p2020A	3.19866		15	Midgut	7	pCMV-p2020A	Yes			15	Midgut	7	pCMV-p2020A	6.94939
16	Midgut	7	pCMV-p2020A	No			16	Midgut	7	pCMV-p2020A	0		16	Midgut	7	pCMV-p2020A	Yes			16	Midgut	7	pCMV-p2020A	6.94939
17	Midgut	7	pCMV-p2020A	Yes			17	Midgut	7	pCMV-p2020A	3.19866		17	Midgut	7	pCMV-p2020A	Yes			17	Midgut	7	pCMV-p2020A	8.19866
18	Midgut	7	pCMV-p2020A	Yes			18	Midgut	7	pCMV-p2020A	3.19866		18	Midgut	7	pCMV-p2020A	Yes			18	Midgut	7	pCMV-p2020A	8.19866
19	Midgut	7	pCMV-p2020A	Yes			19	Midgut	7	pCMV-p2020A	3.19866		19	Midgut	7	pCMV-p2020A	No			19	Midgut	7	pCMV-p2020A	0
20	Midgut	7	pCMV-p2020A	Yes			20	Midgut	7	pCMV-p2020A	3.19866		20	Midgut	7	pCMV-p2020A	No			20	Midgut	7	pCMV-p2020A	0
1	Midgut	7	pCMV-p2020V	No	10		1	Midgut	7	pCMV-p2020V	0		1	Midgut	7	pCMV-p2020V	Yes	55		1	Midgut	7	pCMV-p2020V	8.19866
2	Midgut	7	pCMV-p2020V	No			2	Midgut	7	pCMV-p2020V	0		2	Midgut	7	pCMV-p2020V	No			2	Midgut	7	pCMV-p2020V	0
3	Midgut	7	pCMV-p2020V	No			3	Midgut	7	pCMV-p2020V	0		3	Midgut	7	pCMV-p2020V	Yes			3	Midgut	7	pCMV-p2020V	6.94939
4	Midgut	7	pCMV-p2020V	No			4	Midgut	7	pCMV-p2020V	0		4	Midgut	7	pCMV-p2020V	No			4	Midgut	7	pCMV-p2020V	0
5	Midgut	7	pCMV-p2020V	No			5	Midgut	7	pCMV-p2020V	0		5	Midgut	7	pCMV-p2020V	No			5	Midgut	7	pCMV-p2020V	0
6	Midgut	7	pCMV-p2020V	No			6	Midgut	7	pCMV-p2020V	0		6	Midgut	7	pCMV-p2020V	No			6	Midgut	7	pCMV-p2020V	0
7	Midgut	7	pCMV-p2020V	Yes			7	Midgut	7	pCMV-p2020V	2.19866		7	Midgut	7	pCMV-p2020V	Yes			7	Midgut	7	pCMV-p2020V	8.19866
8	Midgut	7	pCMV-p2020V	Yes			8	Midgut	7	pCMV-p2020V	2.19866		8	Midgut	7	pCMV-p2020V	No			8	Midgut	7	pCMV-p2020V	0
9	Midgut	7	pCMV-p2020V	No			9	Midgut	7	pCMV-p2020V	0		9	Midgut	7	pCMV-p2020V	Yes			9	Midgut	7	pCMV-p2020V	6.94939
10	Midgut	7	pCMV-p2020V	No			10	Midgut	7	pCMV-p2020V	0		10	Midgut	7	pCMV-p2020V	No			10	Midgut	7	pCMV-p2020V	0
11	Midgut	7	pCMV-p2020V	No			11	Midgut	7	pCMV-p2020V	0		11	Midgut	7	pCMV-p2020V	No			11	Midgut	7	pCMV-p2020V	0
12	Midgut	7	pCMV-p2020V	No			12	Midgut	7	pCMV-p2020V	0		12	Midgut	7	pCMV-p2020V	No			12	Midgut	7	pCMV-p2020V	0
13	Midgut	7	pCMV-p2020V	No			13	Midgut	7	pCMV-p2020V	0		13	Midgut	7	pCMV-p2020V	Yes			13	Midgut	7	pCMV-p2020V	6.94939
14	Midgut	7	pCMV-p2020V	No			14	Midgut	7	pCMV-p2020V	0		14	Midgut	7	pCMV-p2020V	Yes			14	Midgut	7	pCMV-p2020V	6.94939
15	Midgut	7	pCMV-p2020V	No			15	Midgut	7	pCMV-p2020V	0		15	Midgut	7	pCMV-p2020V	Yes			15	Midgut	7	pCMV-p2020V	6.94939
16	Midgut	7	pCMV-p2020V	No			16	Midgut	7	pCMV-p2020V	0		16	Midgut	7	pCMV-p2020V	Yes			16	Midgut	7	pCMV-p2020V	6.94939
17	Midgut	7	pCMV-p2020V	No			17	Midgut	7	pCMV-p2020V	0		17	Midgut	7	pCMV-p2020V	No			17	Midgut	7	pCMV-p2020V	0
18	Midgut	7	pCMV-p2020V	No			18	Midgut	7	pCMV-p2020V	0		18	Midgut	7	pCMV-p2020V	Yes			18	Midgut	7	pCMV-p2020V	6.94939
19	Midgut	7	pCMV-p2020V	No			19	Midgut	7	pCMV-p2020V	0		19	Midgut	7	pCMV-p2020V	Yes			19	Midgut	7	pCMV-p2020V	6.94939
20	Midgut	7	pCMV-p2020V	No			20	Midgut	7	pCMV-p2020V	0		20	Midgut	7	pCMV-p2020V	Yes			20	Midgut	7	pCMV-p2020V	6.94939
1	Midgut	10	pCMV-p2020A	No	25		1	Midgut	10	pCMV-p2020A	0		1	Midgut	10	pCMV-p2020A	Yes	60		1	Midgut	10	pCMV-p2020A	8.44871
2	Midgut	10	pCMV-p2020A	No			2	Midgut	10	pCMV-p2020A	0		2	Midgut	10	pCMV-p2020A	No			2	Midgut	10	pCMV-p2020A	0
3	Midgut	10	pCMV-p2020A	No			3	Midgut	10	pCMV-p2020A	0		3	Midgut	10	pCMV-p2020A	Yes			3	Midgut	10	pCMV-p2020A	8.19866
4	Midgut	10	pCMV-p2020A	Yes			4	Midgut	10	pCMV-p2020A	3.19866		4	Midgut	10	pCMV-p2020A	No			4	Midgut	10	pCMV-p2020A	0
5	Midgut	10	pCMV-p2020A	Yes			5	Midgut	10	pCMV-p2020A	3.19866		5	Midgut	10	pCMV-p2020A	No			5	Midgut	10	pCMV-p2020A	0
6	Midgut	10	pCMV-p2020A	No			6	Midgut	10	pCMV-p2020A	0		6	Midgut	10	pCMV-p2020A	No			6	Midgut	10	pCMV-p2020A	0
7	Midgut	10	pCMV-p2020A	No			7	Midgut	10	pCMV-p2020A	0		7	Midgut	10	pCMV-p2020A	Yes			7	Midgut	10	pCMV-p2020A	8.44871
8	Midgut	10	pCMV-p2020A	No			8	Midgut	10	pCMV-p2020A	0		8	Midgut	10	pCMV-p2020A	Yes			8	Midgut	10	pCMV-p2020A	8.19866
9	Midgut	10	pCMV-p2020A	No			9	Midgut	10	pCMV-p2020A	0		9	Midgut	10	pCMV-p2020A	No			9	Midgut	10	pCMV-p2020A	0
10	Midgut	10	pCMV-p2020A	No			10	Midgut	10	pCMV-p2020A	0		10	Midgut	10	pCMV-p2020A	Yes			10	Midgut	10	pCMV-p2020A	8.44871
11	Midgut	10	pCMV-p2020A	No			11	Midgut	10	pCMV-p2020A	0		11	Midgut	10	pCMV-p2020A	Yes			11	Midgut	10	pCMV-p2020A	8.19866
12	Midgut	10	pCMV-p2020A	Yes			12	Midgut	10	pCMV-p2020A	3.19866		12	Midgut	10	pCMV-p2020A	No			12	Midgut	10	pCMV-p2020A	0
13	Midgut	10	pCMV-p2020A	Yes			13	Midgut	10	pCMV-p2020A	3.19866		13	Midgut	10	pCMV-p2020A	Yes			13	Midgut	10	pCMV-p2020A	8.44871
14	Midgut	10	pCMV-p2020A	Yes			14	Midgut	10	pCMV-p2020A	3.19866		14	Midgut	10	pCMV-p2020A	Yes			14	Midgut	10	pCMV-p2020A	8.44871
15	Midgut	10	pCMV-p2020A	No			15	Midgut	10	pCMV-p2020A	0		15	Midgut	10	pCMV-p2020A	Yes			15	Midgut	10	pCMV-p2020A	8.19866
16	Midgut	10	pCMV-p2020A	No			16	Midgut	10	pCMV-p2020A	0		16	Midgut	10	pCMV-p2020A	Yes			16	Midgut	10	pCMV-p2020A	8.44871
17	Midgut	10	pCMV-p2020A	No			17	Midgut	10	pCMV-p2020A	0		17	Midgut	10	pCMV-p2020A	No			17	Midgut	10	pCMV-p2020A	0
18	Midgut	10	pCMV-p2020A	No			18	Midgut	10	pCMV-p2020A	0		18	Midgut	10	pCMV-p2020A	No			18	Midgut	10	pCMV-p2020A	0
19	Midgut	10	pCMV-p2020A	No			19	Midgut	10	pCMV-p2020A	0		19	Midgut	10	pCMV-p2020A	Yes			19	Midgut	10	pCMV-p2020A	8.74974
20	Midgut	10	pCMV-p2020A	No			20	Midgut	10	pCMV-p2020A	0		20	Midgut	10	pCMV-p2020A	Yes			20	Midgut	10	pCMV-p2020A	8.74974
1	Midgut	10	pCMV-p2020V	No	0		1	Midgut	10	pCMV-p2020V	0		1	Midgut	10	pCMV-p2020V	Yes	50		1	Midgut	10	pCMV-p2020V	8.19866
2	Midgut	10	pCMV-p2020V	No			2	Midgut	10	pCMV-p2020V	0		2	Midgut	10	pCMV-p2020V	No			2	Midgut	10	pCMV-p2020V	0
3	Midgut	10	pCMV-p2020V	No			3	Midgut	10	pCMV-p2020V	0		3	Midgut	10	pCMV-p2020V	No			3	Midgut	10	pCMV-p2020V	0
4	Midgut	10	pCMV-p2020V	No			4	Midgut	10	pCMV-p2020V	0		4	Midgut	10	pCMV-p2020V	Yes			4	Midgut	10	pCMV-p2020V	7.94939
5	Midgut	10	pCMV-p2020V	No			5	Midgut	10	pCMV-p2020V	0		5	Midgut	10	pCMV-p2020V	Yes			5	Midgut	10	pCMV-p2020V	8.19866
6	Midgut	10	pCMV-p2020V	No			6	Midgut	10	pCMV-p2020V	0		6	Midgut	10	pCMV-p2020V	No			6	Midgut	10	pCMV-p2020V	0
7	Midgut	10	pCMV-p2020V	No			7	Midgut	10	pCMV-p2020V	0		7	Midgut	10	pCMV-p2020V	Yes			7	Midgut	10	pCMV-p2020V	7.94939
8	Midgut	10	pCMV-p2020V	No			8	Midgut	10	pCMV-p2020V	0		8	Midgut	10	pCMV-p2020V	No			8	Midgut	10	pCMV-p2020V	0
9	Midgut	10	pCMV-p2020V	No			9	Midgut	10	pCMV-p2020V	0		9	Midgut	10	pCMV-p2020V	Yes			9	Midgut	10	pCMV-p2020V	7.94939
10	Midgut	10	pCMV-p2020V	No			10	Midgut	10	pCMV-p2020V	0		10	Midgut	10	pCMV-p2020V	Yes			10	Midgut	10	pCMV-p2020V	6.94939
11	Midgut	10	pCMV-p2020V	No			11	Midgut	10	pCMV-p2020V	0		11	Midgut	10	pCMV-p2020V	Yes			11	Midgut	10	pCMV-p2020V	6.94939
12	Midgut	10	pCMV-p2020V	No			12	Midgut	10	pCMV-p2020V	0		12	Midgut	10	pCMV-p2020V	Yes			12	Midgut	10	pCMV-p2020V	8.19866
13	Midgut	10	pCMV-p2020V	No			13	Midgut	10	pCMV-p2020V	0		13	Midgut	10	pCMV-p2020V	No			13	Midgut	10	pCMV-p2020V	0
14	Midgut	10	pCMV-p2020V	No			14	Midgut	10	pCMV-p2020V	0		14	Midgut	10	pCMV-p2020V	Yes			14	Midgut	10	pCMV-p2020V	8.19866
15	Midgut	10	pCMV-p2020V	No			15	Midgut	10	pCMV-p2020V	0		15	Midgut	10	pCMV-p2020V	No			15	Midgut	10	pCMV-p2020V	0
16	Midgut	10	pCMV-p2020V	No			16	Midgut	10	pCMV-p2020V	0		16	Midgut	10	pCMV-p2020V	Yes			16	Midgut	10	pCMV-p2020V	8.19866
17	Midgut	10	pCMV-p2020V	No			17	Midgut	10	pCMV-p2020V	0		17	Midgut	10	pCMV-p2020V	No			17	Midgut	10	pCMV-p2020V	0
18	Midgut	10	pCMV-p2020V	No			18	Midgut	10	pCMV-p2020V	0		18	Midgut	10	pCMV-p2020V	No			18	Midgut	10	pCMV-p2020V	0
19	Midgut	10	pCMV-p2020V	No			19	Midgut	10	pCMV-p2020V	0		19	Midgut	10	pCMV-p2020V	No			19	Midgut	10	pCMV-p2020V	0
20	Midgut	10	pCMV-p2020V	No			20	Midgut	10	pCMV-p2020V	0		20	Midgut	10	pCMV-p2020V	No			20	Midgut	10	pCMV-p2020V	0
1	Midgut	14	pCMV-p2020A	No	15		1	Midgut	14	pCMV-p2020A	0		1	Midgut	14	pCMV-p2020A	Yes	60		1	Midgut	14	pCMV-p2020A	8.19866
2	Midgut	14	pCMV-p2020A	No			2	Midgut	14	pCMV-p2020A	0		2	Midgut	14	pCMV-p2020A	No			2	Midgut	14	pCMV-p2020A	0
3	Midgut	14	pCMV-p2020A	No			3	Midgut	14	pCMV-p2020A	0		3	Midgut	14	pCMV-p2020A	Yes			3	Midgut	14	pCMV-p2020A	9.19866
4	Midgut	14	pCMV-p2020A	No			4	Midgut	14	pCMV-p2020A	0		4	Midgut	14	pCMV-p2020A	Yes			4	Midgut	14	pCMV-p2020A	8.44871
5	Midgut	14	pCMV-p2020A	Yes			5	Midgut	14	pCMV-p2020A	3.44871		5	Midgut	14	pCMV-p2020A	Yes			5	Midgut	14	pCMV-p2020A	8.19866
6	Midgut	14	pCMV-p2020A	No			6	Midgut	14	pCMV-p2020A	0		6	Midgut	14	pCMV-p2020A	Yes			6	Midgut	14	pCMV-p2020A	9.19866
7	Midgut	14	pCMV-p2020A	No			7	Midgut	14	pCMV-p2020A	0		7	Midgut	14	pCMV-p2020A	Yes			7	Midgut	14	pCMV-p2020A	8.19866
8	Midgut	14	pCMV-p2020A	No			8	Midgut	14	pCMV-p2020A	0		8	Midgut	14	pCMV-p2020A	No			8	Midgut	14	pCMV-p2020A	0
9	Midgut	14	pCMV-p2020A	No			9	Midgut	14	pCMV-p2020A	0		9	Midgut	14	pCMV-p2020A	No			9	Midgut	14	pCMV-p2020A	0
10	Midgut	14	pCMV-p2020A	No			10	Midgut	14	pCMV-p2020A	0		10	Midgut	14	pCMV-p2020A	No			10	Midgut	14	pCMV-p2020A	0
11	Midgut	14	pCMV-p2020A	No			11	Midgut	14	pCMV-p2020A	0		11	Midgut	14	pCMV-p2020A	Yes			11	Midgut	14	pCMV-p2020A	8.44871
12	Midgut	14	pCMV-p2020A	Yes			12	Midgut	14	pCMV-p2020A	3.19866		12	Midgut	14	pCMV-p2020A	Yes			12	Midgut	14	pCMV-p2020A	8.44871
13	Midgut	14	pCMV-p2020A	Yes			13	Midgut	14	pCMV-p2020A	3.19866		13	Midgut	14	pCMV-p2020A	Yes			13	Midgut	14	pCMV-p2020A	8.44871
14	Midgut	14	pCMV-p2020A	No			14	Midgut	14	pCMV-p2020A	0		14	Midgut	14	pCMV-p2020A	No			14	Midgut	14	pCMV-p2020A	0
15	Midgut	14	pCMV-p2020A	No			15	Midgut	14	pCMV-p2020A	0		15	Midgut	14	pCMV-p2020A	No			15	Midgut	14	pCMV-p2020A	0
16	Midgut	14	pCMV-p2020A	No			16	Midgut	14	pCMV-p2020A	0		16	Midgut	14	pCMV-p2020A	Yes			16	Midgut	14	pCMV-p2020A	9.19866
17	Midgut	14	pCMV-p2020A	No			17	Midgut	14	pCMV-p2020A	0		17	Midgut	14	pCMV-p2020A	No			17	Midgut	14	pCMV-p2020A	0
18	Midgut	14	pCMV-p2020A	No			18	Midgut	14	pCMV-p2020A	0		18	Midgut	14	pCMV-p2020A	Yes			18	Midgut	14	pCMV-p2020A	8.44871
19	Midgut	14	pCMV-p2020A	No			19	Midgut	14	pCMV-p2020A	0		19	Midgut	14	pCMV-p2020A	Yes			19	Midgut	14	pCMV-p2020A	9.49969
20	Midgut	14	pCMV-p2020A	No			20	Midgut	14	pCMV-p2020A	0		20	Midgut	14	pCMV-p2020A	No			20	Midgut	14	pCMV-p2020A	0
1	Midgut	14	pCMV-p2020V	No	10		1	Midgut	14	pCMV-p2020V	0		1	Midgut	14	pCMV-p2020V	No	40		1	Midgut	14	pCMV-p2020V	0
2	Midgut	14	pCMV-p2020V	No			2	Midgut	14	pCMV-p2020V	0		2	Midgut	14	pCMV-p2020V	Yes			2	Midgut	14	pCMV-p2020V	8.44871
3	Midgut	14	pCMV-p2020V	No			3	Midgut	14	pCMV-p2020V	0		3	Midgut	14	pCMV-p2020V	No			3	Midgut	14	pCMV-p2020V	0
4	Midgut	14	pCMV-p2020V	Yes			4	Midgut	14	pCMV-p2020V	1.94939		4	Midgut	14	pCMV-p2020V	No			4	Midgut	14	pCMV-p2020V	0
5	Midgut	14	pCMV-p2020V	No			5	Midgut	14	pCMV-p2020V	0		5	Midgut	14	pCMV-p2020V	Yes			5	Midgut	14	pCMV-p2020V	8.44871
6	Midgut	14	pCMV-p2020V	No			6	Midgut	14	pCMV-p2020V	0		6	Midgut	14	pCMV-p2020V	No			6	Midgut	14	pCMV-p2020V	0
7	Midgut	14	pCMV-p2020V	Yes			7	Midgut	14	pCMV-p2020V	1.94939		7	Midgut	14	pCMV-p2020V	No			7	Midgut	14	pCMV-p2020V	0
8	Midgut	14	pCMV-p2020V	No			8	Midgut	14	pCMV-p2020V	0		8	Midgut	14	pCMV-p2020V	Yes			8	Midgut	14	pCMV-p2020V	7.19866
9	Midgut	14	pCMV-p2020V	No			9	Midgut	14	pCMV-p2020V	0		9	Midgut	14	pCMV-p2020V	Yes			9	Midgut	14	pCMV-p2020V	7.19866
10	Midgut	14	pCMV-p2020V	No			10	Midgut	14	pCMV-p2020V	0		10	Midgut	14	pCMV-p2020V	No			10	Midgut	14	pCMV-p2020V	0
11	Midgut	14	pCMV-p2020V	No			11	Midgut	14	pCMV-p2020V	0		11	Midgut	14	pCMV-p2020V	No			11	Midgut	14	pCMV-p2020V	0
12	Midgut	14	pCMV-p2020V	No			12	Midgut	14	pCMV-p2020V	0		12	Midgut	14	pCMV-p2020V	Yes			12	Midgut	14	pCMV-p2020V	8.44871
13	Midgut	14	pCMV-p2020V	No			13	Midgut	14	pCMV-p2020V	0		13	Midgut	14	pCMV-p2020V	No			13	Midgut	14	pCMV-p2020V	0
14	Midgut	14	pCMV-p2020V	No			14	Midgut	14	pCMV-p2020V	0		14	Midgut	14	pCMV-p2020V	No			14	Midgut	14	pCMV-p2020V	0
15	Midgut	14	pCMV-p2020V	No			15	Midgut	14	pCMV-p2020V	0		15	Midgut	14	pCMV-p2020V	No			15	Midgut	14	pCMV-p2020V	0
16	Midgut	14	pCMV-p2020V	No			16	Midgut	14	pCMV-p2020V	0		16	Midgut	14	pCMV-p2020V	No			16	Midgut	14	pCMV-p2020V	0
17	Midgut	14	pCMV-p2020V	No			17	Midgut	14	pCMV-p2020V	0		17	Midgut	14	pCMV-p2020V	Yes			17	Midgut	14	pCMV-p2020V	7.19866
18	Midgut	14	pCMV-p2020V	No			18	Midgut	14	pCMV-p2020V	0		18	Midgut	14	pCMV-p2020V	No			18	Midgut	14	pCMV-p2020V	0
19	Midgut	14	pCMV-p2020V	No			19	Midgut	14	pCMV-p2020V	0		19	Midgut	14	pCMV-p2020V	Yes			19	Midgut	14	pCMV-p2020V	8.19866
20	Midgut	14	pCMV-p2020V	No			20	Midgut	14	pCMV-p2020V	0		20	Midgut	14	pCMV-p2020V	Yes			20	Midgut	14	pCMV-p2020V	8.19866
1	Heads/thoraxes	0	pCMV-p2020A	No	5		1	Heads/thoraxes	0	pCMV-p2020A	0		1	Heads/thoraxes	0	pCMV-p2020A	No	0		1	Heads/thoraxes	0	pCMV-p2020A	0
2	Heads/thoraxes	0	pCMV-p2020A	No			2	Heads/thoraxes	0	pCMV-p2020A	0		2	Heads/thoraxes	0	pCMV-p2020A	No			2	Heads/thoraxes	0	pCMV-p2020A	0
3	Heads/thoraxes	0	pCMV-p2020A	No			3	Heads/thoraxes	0	pCMV-p2020A	0		3	Heads/thoraxes	0	pCMV-p2020A	No			3	Heads/thoraxes	0	pCMV-p2020A	0
4	Heads/thoraxes	0	pCMV-p2020A	No			4	Heads/thoraxes	0	pCMV-p2020A	0		4	Heads/thoraxes	0	pCMV-p2020A	No			4	Heads/thoraxes	0	pCMV-p2020A	0
5	Heads/thoraxes	0	pCMV-p2020A	Yes			5	Heads/thoraxes	0	pCMV-p2020A	2.69897		5	Heads/thoraxes	0	pCMV-p2020A	No			5	Heads/thoraxes	0	pCMV-p2020A	0
6	Heads/thoraxes	0	pCMV-p2020A	No			6	Heads/thoraxes	0	pCMV-p2020A	0		6	Heads/thoraxes	0	pCMV-p2020A	No			6	Heads/thoraxes	0	pCMV-p2020A	0
7	Heads/thoraxes	0	pCMV-p2020A	No			7	Heads/thoraxes	0	pCMV-p2020A	0		7	Heads/thoraxes	0	pCMV-p2020A	No			7	Heads/thoraxes	0	pCMV-p2020A	0
8	Heads/thoraxes	0	pCMV-p2020A	No			8	Heads/thoraxes	0	pCMV-p2020A	0		8	Heads/thoraxes	0	pCMV-p2020A	No			8	Heads/thoraxes	0	pCMV-p2020A	0
9	Heads/thoraxes	0	pCMV-p2020A	No			9	Heads/thoraxes	0	pCMV-p2020A	0		9	Heads/thoraxes	0	pCMV-p2020A	No			9	Heads/thoraxes	0	pCMV-p2020A	0
10	Heads/thoraxes	0	pCMV-p2020A	No			10	Heads/thoraxes	0	pCMV-p2020A	0		10	Heads/thoraxes	0	pCMV-p2020A	No			10	Heads/thoraxes	0	pCMV-p2020A	0
11	Heads/thoraxes	0	pCMV-p2020A	No			11	Heads/thoraxes	0	pCMV-p2020A	0		11	Heads/thoraxes	0	pCMV-p2020A	No			11	Heads/thoraxes	0	pCMV-p2020A	0
12	Heads/thoraxes	0	pCMV-p2020A	No			12	Heads/thoraxes	0	pCMV-p2020A	0		12	Heads/thoraxes	0	pCMV-p2020A	No			12	Heads/thoraxes	0	pCMV-p2020A	0
13	Heads/thoraxes	0	pCMV-p2020A	No			13	Heads/thoraxes	0	pCMV-p2020A	0		13	Heads/thoraxes	0	pCMV-p2020A	No			13	Heads/thoraxes	0	pCMV-p2020A	0
14	Heads/thoraxes	0	pCMV-p2020A	No			14	Heads/thoraxes	0	pCMV-p2020A	0		14	Heads/thoraxes	0	pCMV-p2020A	No			14	Heads/thoraxes	0	pCMV-p2020A	0
15	Heads/thoraxes	0	pCMV-p2020A	No			15	Heads/thoraxes	0	pCMV-p2020A	0		15	Heads/thoraxes	0	pCMV-p2020A	No			15	Heads/thoraxes	0	pCMV-p2020A	0
16	Heads/thoraxes	0	pCMV-p2020A	No			16	Heads/thoraxes	0	pCMV-p2020A	0		16	Heads/thoraxes	0	pCMV-p2020A	No			16	Heads/thoraxes	0	pCMV-p2020A	0
17	Heads/thoraxes	0	pCMV-p2020A	No			17	Heads/thoraxes	0	pCMV-p2020A	0		17	Heads/thoraxes	0	pCMV-p2020A	No			17	Heads/thoraxes	0	pCMV-p2020A	0
18	Heads/thoraxes	0	pCMV-p2020A	No			18	Heads/thoraxes	0	pCMV-p2020A	0		18	Heads/thoraxes	0	pCMV-p2020A	No			18	Heads/thoraxes	0	pCMV-p2020A	0
19	Heads/thoraxes	0	pCMV-p2020A	No			19	Heads/thoraxes	0	pCMV-p2020A	0		19	Heads/thoraxes	0	pCMV-p2020A	No			19	Heads/thoraxes	0	pCMV-p2020A	0
20	Heads/thoraxes	0	pCMV-p2020A	No			20	Heads/thoraxes	0	pCMV-p2020A	0		20	Heads/thoraxes	0	pCMV-p2020A	No			20	Heads/thoraxes	0	pCMV-p2020A	0
1	Heads/thoraxes	0	pCMV-p2020V	No	0		1	Heads/thoraxes	0	pCMV-p2020V	0		1	Heads/thoraxes	0	pCMV-p2020V	No	0		1	Heads/thoraxes	0	pCMV-p2020V	0
2	Heads/thoraxes	0	pCMV-p2020V	No			2	Heads/thoraxes	0	pCMV-p2020V	0		2	Heads/thoraxes	0	pCMV-p2020V	No			2	Heads/thoraxes	0	pCMV-p2020V	0
3	Heads/thoraxes	0	pCMV-p2020V	No			3	Heads/thoraxes	0	pCMV-p2020V	0		3	Heads/thoraxes	0	pCMV-p2020V	No			3	Heads/thoraxes	0	pCMV-p2020V	0
4	Heads/thoraxes	0	pCMV-p2020V	No			4	Heads/thoraxes	0	pCMV-p2020V	0		4	Heads/thoraxes	0	pCMV-p2020V	No			4	Heads/thoraxes	0	pCMV-p2020V	0
5	Heads/thoraxes	0	pCMV-p2020V	No			5	Heads/thoraxes	0	pCMV-p2020V	0		5	Heads/thoraxes	0	pCMV-p2020V	No			5	Heads/thoraxes	0	pCMV-p2020V	0
6	Heads/thoraxes	0	pCMV-p2020V	No			6	Heads/thoraxes	0	pCMV-p2020V	0		6	Heads/thoraxes	0	pCMV-p2020V	No			6	Heads/thoraxes	0	pCMV-p2020V	0
7	Heads/thoraxes	0	pCMV-p2020V	No			7	Heads/thoraxes	0	pCMV-p2020V	0		7	Heads/thoraxes	0	pCMV-p2020V	No			7	Heads/thoraxes	0	pCMV-p2020V	0
8	Heads/thoraxes	0	pCMV-p2020V	No			8	Heads/thoraxes	0	pCMV-p2020V	0		8	Heads/thoraxes	0	pCMV-p2020V	No			8	Heads/thoraxes	0	pCMV-p2020V	0
9	Heads/thoraxes	0	pCMV-p2020V	No			9	Heads/thoraxes	0	pCMV-p2020V	0		9	Heads/thoraxes	0	pCMV-p2020V	No			9	Heads/thoraxes	0	pCMV-p2020V	0
10	Heads/thoraxes	0	pCMV-p2020V	No			10	Heads/thoraxes	0	pCMV-p2020V	0		10	Heads/thoraxes	0	pCMV-p2020V	No			10	Heads/thoraxes	0	pCMV-p2020V	0
11	Heads/thoraxes	0	pCMV-p2020V	No			11	Heads/thoraxes	0	pCMV-p2020V	0		11	Heads/thoraxes	0	pCMV-p2020V	No			11	Heads/thoraxes	0	pCMV-p2020V	0
12	Heads/thoraxes	0	pCMV-p2020V	No			12	Heads/thoraxes	0	pCMV-p2020V	0		12	Heads/thoraxes	0	pCMV-p2020V	No			12	Heads/thoraxes	0	pCMV-p2020V	0
13	Heads/thoraxes	0	pCMV-p2020V	No			13	Heads/thoraxes	0	pCMV-p2020V	0		13	Heads/thoraxes	0	pCMV-p2020V	No			13	Heads/thoraxes	0	pCMV-p2020V	0
14	Heads/thoraxes	0	pCMV-p2020V	No			14	Heads/thoraxes	0	pCMV-p2020V	0		14	Heads/thoraxes	0	pCMV-p2020V	No			14	Heads/thoraxes	0	pCMV-p2020V	0
15	Heads/thoraxes	0	pCMV-p2020V	No			15	Heads/thoraxes	0	pCMV-p2020V	0		15	Heads/thoraxes	0	pCMV-p2020V	No			15	Heads/thoraxes	0	pCMV-p2020V	0
16	Heads/thoraxes	0	pCMV-p2020V	No			16	Heads/thoraxes	0	pCMV-p2020V	0		16	Heads/thoraxes	0	pCMV-p2020V	No			16	Heads/thoraxes	0	pCMV-p2020V	0
17	Heads/thoraxes	0	pCMV-p2020V	No			17	Heads/thoraxes	0	pCMV-p2020V	0		17	Heads/thoraxes	0	pCMV-p2020V	No			17	Heads/thoraxes	0	pCMV-p2020V	0
18	Heads/thoraxes	0	pCMV-p2020V	No			18	Heads/thoraxes	0	pCMV-p2020V	0		18	Heads/thoraxes	0	pCMV-p2020V	No			18	Heads/thoraxes	0	pCMV-p2020V	0
19	Heads/thoraxes	0	pCMV-p2020V	No			19	Heads/thoraxes	0	pCMV-p2020V	0		19	Heads/thoraxes	0	pCMV-p2020V	No			19	Heads/thoraxes	0	pCMV-p2020V	0
20	Heads/thoraxes	0	pCMV-p2020V	No			20	Heads/thoraxes	0	pCMV-p2020V	0		20	Heads/thoraxes	0	pCMV-p2020V	No			20	Heads/thoraxes	0	pCMV-p2020V	0
1	Heads/thoraxes	3	pCMV-p2020A	No	35		1	Heads/thoraxes	3	pCMV-p2020A	0		1	Heads/thoraxes	3	pCMV-p2020A	No	65		1	Heads/thoraxes	3	pCMV-p2020A	0
2	Heads/thoraxes	3	pCMV-p2020A	No			2	Heads/thoraxes	3	pCMV-p2020A	0		2	Heads/thoraxes	3	pCMV-p2020A	Yes			2	Heads/thoraxes	3	pCMV-p2020A	5.19866
3	Heads/thoraxes	3	pCMV-p2020A	No			3	Heads/thoraxes	3	pCMV-p2020A	0		3	Heads/thoraxes	3	pCMV-p2020A	No			3	Heads/thoraxes	3	pCMV-p2020A	0
4	Heads/thoraxes	3	pCMV-p2020A	Yes			4	Heads/thoraxes	3	pCMV-p2020A	3.19866		4	Heads/thoraxes	3	pCMV-p2020A	Yes			4	Heads/thoraxes	3	pCMV-p2020A	4.44871
5	Heads/thoraxes	3	pCMV-p2020A	Yes			5	Heads/thoraxes	3	pCMV-p2020A	2.69897		5	Heads/thoraxes	3	pCMV-p2020A	Yes			5	Heads/thoraxes	3	pCMV-p2020A	4.44871
6	Heads/thoraxes	3	pCMV-p2020A	No			6	Heads/thoraxes	3	pCMV-p2020A	0		6	Heads/thoraxes	3	pCMV-p2020A	Yes			6	Heads/thoraxes	3	pCMV-p2020A	5.19866
7	Heads/thoraxes	3	pCMV-p2020A	Yes			7	Heads/thoraxes	3	pCMV-p2020A	2.69897		7	Heads/thoraxes	3	pCMV-p2020A	No			7	Heads/thoraxes	3	pCMV-p2020A	0
8	Heads/thoraxes	3	pCMV-p2020A	Yes			8	Heads/thoraxes	3	pCMV-p2020A	2.69897		8	Heads/thoraxes	3	pCMV-p2020A	Yes			8	Heads/thoraxes	3	pCMV-p2020A	5.19866
9	Heads/thoraxes	3	pCMV-p2020A	No			9	Heads/thoraxes	3	pCMV-p2020A	0		9	Heads/thoraxes	3	pCMV-p2020A	Yes			9	Heads/thoraxes	3	pCMV-p2020A	4.44871
10	Heads/thoraxes	3	pCMV-p2020A	No			10	Heads/thoraxes	3	pCMV-p2020A	0		10	Heads/thoraxes	3	pCMV-p2020A	Yes			10	Heads/thoraxes	3	pCMV-p2020A	4.44871
11	Heads/thoraxes	3	pCMV-p2020A	Yes			11	Heads/thoraxes	3	pCMV-p2020A	2.69897		11	Heads/thoraxes	3	pCMV-p2020A	No			11	Heads/thoraxes	3	pCMV-p2020A	0
12	Heads/thoraxes	3	pCMV-p2020A	Yes			12	Heads/thoraxes	3	pCMV-p2020A	2.69897		12	Heads/thoraxes	3	pCMV-p2020A	No			12	Heads/thoraxes	3	pCMV-p2020A	0
13	Heads/thoraxes	3	pCMV-p2020A	Yes			13	Heads/thoraxes	3	pCMV-p2020A	2.69897		13	Heads/thoraxes	3	pCMV-p2020A	Yes			13	Heads/thoraxes	3	pCMV-p2020A	4.44871
14	Heads/thoraxes	3	pCMV-p2020A	No			14	Heads/thoraxes	3	pCMV-p2020A	0		14	Heads/thoraxes	3	pCMV-p2020A	Yes			14	Heads/thoraxes	3	pCMV-p2020A	5.19866
15	Heads/thoraxes	3	pCMV-p2020A	No			15	Heads/thoraxes	3	pCMV-p2020A	0		15	Heads/thoraxes	3	pCMV-p2020A	No			15	Heads/thoraxes	3	pCMV-p2020A	0
16	Heads/thoraxes	3	pCMV-p2020A	No			16	Heads/thoraxes	3	pCMV-p2020A	0		16	Heads/thoraxes	3	pCMV-p2020A	Yes			16	Heads/thoraxes	3	pCMV-p2020A	4.44871
17	Heads/thoraxes	3	pCMV-p2020A	No			17	Heads/thoraxes	3	pCMV-p2020A	0		17	Heads/thoraxes	3	pCMV-p2020A	No			17	Heads/thoraxes	3	pCMV-p2020A	0
18	Heads/thoraxes	3	pCMV-p2020A	No			18	Heads/thoraxes	3	pCMV-p2020A	0		18	Heads/thoraxes	3	pCMV-p2020A	Yes			18	Heads/thoraxes	3	pCMV-p2020A	4.44871
19	Heads/thoraxes	3	pCMV-p2020A	No			19	Heads/thoraxes	3	pCMV-p2020A	0		19	Heads/thoraxes	3	pCMV-p2020A	Yes			19	Heads/thoraxes	3	pCMV-p2020A	4.44871
20	Heads/thoraxes	3	pCMV-p2020A	No			20	Heads/thoraxes	3	pCMV-p2020A	0		20	Heads/thoraxes	3	pCMV-p2020A	Yes			20	Heads/thoraxes	3	pCMV-p2020A	4.44871
1	Heads/thoraxes	3	pCMV-p2020V	No	5		1	Heads/thoraxes	3	pCMV-p2020V	0		1	Heads/thoraxes	3	pCMV-p2020V	Yes	65		1	Heads/thoraxes	3	pCMV-p2020V	4.94939
2	Heads/thoraxes	3	pCMV-p2020V	No			2	Heads/thoraxes	3	pCMV-p2020V	0		2	Heads/thoraxes	3	pCMV-p2020V	Yes			2	Heads/thoraxes	3	pCMV-p2020V	4.19866
3	Heads/thoraxes	3	pCMV-p2020V	No			3	Heads/thoraxes	3	pCMV-p2020V	0		3	Heads/thoraxes	3	pCMV-p2020V	Yes			3	Heads/thoraxes	3	pCMV-p2020V	4.94939
4	Heads/thoraxes	3	pCMV-p2020V	Yes			4	Heads/thoraxes	3	pCMV-p2020V	3.44871		4	Heads/thoraxes	3	pCMV-p2020V	Yes			4	Heads/thoraxes	3	pCMV-p2020V	4.94939
5	Heads/thoraxes	3	pCMV-p2020V	No			5	Heads/thoraxes	3	pCMV-p2020V	0		5	Heads/thoraxes	3	pCMV-p2020V	No			5	Heads/thoraxes	3	pCMV-p2020V	0
6	Heads/thoraxes	3	pCMV-p2020V	No			6	Heads/thoraxes	3	pCMV-p2020V	0		6	Heads/thoraxes	3	pCMV-p2020V	Yes			6	Heads/thoraxes	3	pCMV-p2020V	4.19866
7	Heads/thoraxes	3	pCMV-p2020V	No			7	Heads/thoraxes	3	pCMV-p2020V	0		7	Heads/thoraxes	3	pCMV-p2020V	Yes			7	Heads/thoraxes	3	pCMV-p2020V	5.19866
8	Heads/thoraxes	3	pCMV-p2020V	No			8	Heads/thoraxes	3	pCMV-p2020V	0		8	Heads/thoraxes	3	pCMV-p2020V	Yes			8	Heads/thoraxes	3	pCMV-p2020V	5.19866
9	Heads/thoraxes	3	pCMV-p2020V	No			9	Heads/thoraxes	3	pCMV-p2020V	0		9	Heads/thoraxes	3	pCMV-p2020V	Yes			9	Heads/thoraxes	3	pCMV-p2020V	4.94939
10	Heads/thoraxes	3	pCMV-p2020V	No			10	Heads/thoraxes	3	pCMV-p2020V	0		10	Heads/thoraxes	3	pCMV-p2020V	Yes			10	Heads/thoraxes	3	pCMV-p2020V	4.94939
11	Heads/thoraxes	3	pCMV-p2020V	No			11	Heads/thoraxes	3	pCMV-p2020V	0		11	Heads/thoraxes	3	pCMV-p2020V	No			11	Heads/thoraxes	3	pCMV-p2020V	0
12	Heads/thoraxes	3	pCMV-p2020V	No			12	Heads/thoraxes	3	pCMV-p2020V	0		12	Heads/thoraxes	3	pCMV-p2020V	No			12	Heads/thoraxes	3	pCMV-p2020V	0
13	Heads/thoraxes	3	pCMV-p2020V	No			13	Heads/thoraxes	3	pCMV-p2020V	0		13	Heads/thoraxes	3	pCMV-p2020V	Yes			13	Heads/thoraxes	3	pCMV-p2020V	5.19866
14	Heads/thoraxes	3	pCMV-p2020V	No			14	Heads/thoraxes	3	pCMV-p2020V	0		14	Heads/thoraxes	3	pCMV-p2020V	No			14	Heads/thoraxes	3	pCMV-p2020V	0
15	Heads/thoraxes	3	pCMV-p2020V	No			15	Heads/thoraxes	3	pCMV-p2020V	0		15	Heads/thoraxes	3	pCMV-p2020V	No			15	Heads/thoraxes	3	pCMV-p2020V	0
16	Heads/thoraxes	3	pCMV-p2020V	No			16	Heads/thoraxes	3	pCMV-p2020V	0		16	Heads/thoraxes	3	pCMV-p2020V	Yes			16	Heads/thoraxes	3	pCMV-p2020V	4.94939
17	Heads/thoraxes	3	pCMV-p2020V	No			17	Heads/thoraxes	3	pCMV-p2020V	0		17	Heads/thoraxes	3	pCMV-p2020V	Yes			17	Heads/thoraxes	3	pCMV-p2020V	4.19866
18	Heads/thoraxes	3	pCMV-p2020V	No			18	Heads/thoraxes	3	pCMV-p2020V	0		18	Heads/thoraxes	3	pCMV-p2020V	No			18	Heads/thoraxes	3	pCMV-p2020V	0
19	Heads/thoraxes	3	pCMV-p2020V	No			19	Heads/thoraxes	3	pCMV-p2020V	0		19	Heads/thoraxes	3	pCMV-p2020V	No			19	Heads/thoraxes	3	pCMV-p2020V	0
20	Heads/thoraxes	3	pCMV-p2020V	No			20	Heads/thoraxes	3	pCMV-p2020V	0		20	Heads/thoraxes	3	pCMV-p2020V	Yes			20	Heads/thoraxes	3	pCMV-p2020V	4.19866
1	Heads/thoraxes	5	pCMV-p2020A	No	0		1	Heads/thoraxes	5	pCMV-p2020A	0		1	Heads/thoraxes	5	pCMV-p2020A	Yes	65		1	Heads/thoraxes	5	pCMV-p2020A	5.94939
2	Heads/thoraxes	5	pCMV-p2020A	No			2	Heads/thoraxes	5	pCMV-p2020A	0		2	Heads/thoraxes	5	pCMV-p2020A	No			2	Heads/thoraxes	5	pCMV-p2020A	0
3	Heads/thoraxes	5	pCMV-p2020A	No			3	Heads/thoraxes	5	pCMV-p2020A	0		3	Heads/thoraxes	5	pCMV-p2020A	Yes			3	Heads/thoraxes	5	pCMV-p2020A	5.94939
4	Heads/thoraxes	5	pCMV-p2020A	No			4	Heads/thoraxes	5	pCMV-p2020A	0		4	Heads/thoraxes	5	pCMV-p2020A	Yes			4	Heads/thoraxes	5	pCMV-p2020A	7.19866
5	Heads/thoraxes	5	pCMV-p2020A	No			5	Heads/thoraxes	5	pCMV-p2020A	0		5	Heads/thoraxes	5	pCMV-p2020A	No			5	Heads/thoraxes	5	pCMV-p2020A	0
6	Heads/thoraxes	5	pCMV-p2020A	No			6	Heads/thoraxes	5	pCMV-p2020A	0		6	Heads/thoraxes	5	pCMV-p2020A	Yes			6	Heads/thoraxes	5	pCMV-p2020A	7.19866
7	Heads/thoraxes	5	pCMV-p2020A	No			7	Heads/thoraxes	5	pCMV-p2020A	0		7	Heads/thoraxes	5	pCMV-p2020A	Yes			7	Heads/thoraxes	5	pCMV-p2020A	5.19866
8	Heads/thoraxes	5	pCMV-p2020A	No			8	Heads/thoraxes	5	pCMV-p2020A	0		8	Heads/thoraxes	5	pCMV-p2020A	Yes			8	Heads/thoraxes	5	pCMV-p2020A	7.19866
9	Heads/thoraxes	5	pCMV-p2020A	No			9	Heads/thoraxes	5	pCMV-p2020A	0		9	Heads/thoraxes	5	pCMV-p2020A	No			9	Heads/thoraxes	5	pCMV-p2020A	0
10	Heads/thoraxes	5	pCMV-p2020A	No			10	Heads/thoraxes	5	pCMV-p2020A	0		10	Heads/thoraxes	5	pCMV-p2020A	Yes			10	Heads/thoraxes	5	pCMV-p2020A	5.19866
11	Heads/thoraxes	5	pCMV-p2020A	No			11	Heads/thoraxes	5	pCMV-p2020A	0		11	Heads/thoraxes	5	pCMV-p2020A	No			11	Heads/thoraxes	5	pCMV-p2020A	0
12	Heads/thoraxes	5	pCMV-p2020A	No			12	Heads/thoraxes	5	pCMV-p2020A	0		12	Heads/thoraxes	5	pCMV-p2020A	Yes			12	Heads/thoraxes	5	pCMV-p2020A	5.94939
13	Heads/thoraxes	5	pCMV-p2020A	No			13	Heads/thoraxes	5	pCMV-p2020A	0		13	Heads/thoraxes	5	pCMV-p2020A	Yes			13	Heads/thoraxes	5	pCMV-p2020A	5.94939
14	Heads/thoraxes	5	pCMV-p2020A	No			14	Heads/thoraxes	5	pCMV-p2020A	0		14	Heads/thoraxes	5	pCMV-p2020A	No			14	Heads/thoraxes	5	pCMV-p2020A	0
15	Heads/thoraxes	5	pCMV-p2020A	No			15	Heads/thoraxes	5	pCMV-p2020A	0		15	Heads/thoraxes	5	pCMV-p2020A	Yes			15	Heads/thoraxes	5	pCMV-p2020A	7.19866
16	Heads/thoraxes	5	pCMV-p2020A	No			16	Heads/thoraxes	5	pCMV-p2020A	0		16	Heads/thoraxes	5	pCMV-p2020A	Yes			16	Heads/thoraxes	5	pCMV-p2020A	5.94939
17	Heads/thoraxes	5	pCMV-p2020A	No			17	Heads/thoraxes	5	pCMV-p2020A	0		17	Heads/thoraxes	5	pCMV-p2020A	Yes			17	Heads/thoraxes	5	pCMV-p2020A	5.94939
18	Heads/thoraxes	5	pCMV-p2020A	No			18	Heads/thoraxes	5	pCMV-p2020A	0		18	Heads/thoraxes	5	pCMV-p2020A	Yes			18	Heads/thoraxes	5	pCMV-p2020A	5.94939
19	Heads/thoraxes	5	pCMV-p2020A	No			19	Heads/thoraxes	5	pCMV-p2020A	0		19	Heads/thoraxes	5	pCMV-p2020A	No			19	Heads/thoraxes	5	pCMV-p2020A	0
20	Heads/thoraxes	5	pCMV-p2020A	No			20	Heads/thoraxes	5	pCMV-p2020A	0		20	Heads/thoraxes	5	pCMV-p2020A	No			20	Heads/thoraxes	5	pCMV-p2020A	0
1	Heads/thoraxes	5	pCMV-p2020V	No	0		1	Heads/thoraxes	5	pCMV-p2020V	0		1	Heads/thoraxes	5	pCMV-p2020V	No	60		1	Heads/thoraxes	5	pCMV-p2020V	0
2	Heads/thoraxes	5	pCMV-p2020V	No			2	Heads/thoraxes	5	pCMV-p2020V	0		2	Heads/thoraxes	5	pCMV-p2020V	No			2	Heads/thoraxes	5	pCMV-p2020V	0
3	Heads/thoraxes	5	pCMV-p2020V	No			3	Heads/thoraxes	5	pCMV-p2020V	0		3	Heads/thoraxes	5	pCMV-p2020V	No			3	Heads/thoraxes	5	pCMV-p2020V	0
4	Heads/thoraxes	5	pCMV-p2020V	No			4	Heads/thoraxes	5	pCMV-p2020V	0		4	Heads/thoraxes	5	pCMV-p2020V	Yes			4	Heads/thoraxes	5	pCMV-p2020V	6.19866
5	Heads/thoraxes	5	pCMV-p2020V	No			5	Heads/thoraxes	5	pCMV-p2020V	0		5	Heads/thoraxes	5	pCMV-p2020V	No			5	Heads/thoraxes	5	pCMV-p2020V	0
6	Heads/thoraxes	5	pCMV-p2020V	No			6	Heads/thoraxes	5	pCMV-p2020V	0		6	Heads/thoraxes	5	pCMV-p2020V	Yes			6	Heads/thoraxes	5	pCMV-p2020V	6.44871
7	Heads/thoraxes	5	pCMV-p2020V	No			7	Heads/thoraxes	5	pCMV-p2020V	0		7	Heads/thoraxes	5	pCMV-p2020V	Yes			7	Heads/thoraxes	5	pCMV-p2020V	6.44871
8	Heads/thoraxes	5	pCMV-p2020V	No			8	Heads/thoraxes	5	pCMV-p2020V	0		8	Heads/thoraxes	5	pCMV-p2020V	No			8	Heads/thoraxes	5	pCMV-p2020V	0
9	Heads/thoraxes	5	pCMV-p2020V	No			9	Heads/thoraxes	5	pCMV-p2020V	0		9	Heads/thoraxes	5	pCMV-p2020V	No			9	Heads/thoraxes	5	pCMV-p2020V	0
10	Heads/thoraxes	5	pCMV-p2020V	No			10	Heads/thoraxes	5	pCMV-p2020V	0		10	Heads/thoraxes	5	pCMV-p2020V	No			10	Heads/thoraxes	5	pCMV-p2020V	0
11	Heads/thoraxes	5	pCMV-p2020V	No			11	Heads/thoraxes	5	pCMV-p2020V	0		11	Heads/thoraxes	5	pCMV-p2020V	Yes			11	Heads/thoraxes	5	pCMV-p2020V	6.44871
12	Heads/thoraxes	5	pCMV-p2020V	No			12	Heads/thoraxes	5	pCMV-p2020V	0		12	Heads/thoraxes	5	pCMV-p2020V	Yes			12	Heads/thoraxes	5	pCMV-p2020V	6.44871
13	Heads/thoraxes	5	pCMV-p2020V	No			13	Heads/thoraxes	5	pCMV-p2020V	0		13	Heads/thoraxes	5	pCMV-p2020V	Yes			13	Heads/thoraxes	5	pCMV-p2020V	6.44871
14	Heads/thoraxes	5	pCMV-p2020V	No			14	Heads/thoraxes	5	pCMV-p2020V	0		14	Heads/thoraxes	5	pCMV-p2020V	Yes			14	Heads/thoraxes	5	pCMV-p2020V	6.44871
15	Heads/thoraxes	5	pCMV-p2020V	No			15	Heads/thoraxes	5	pCMV-p2020V	0		15	Heads/thoraxes	5	pCMV-p2020V	No			15	Heads/thoraxes	5	pCMV-p2020V	0
16	Heads/thoraxes	5	pCMV-p2020V	No			16	Heads/thoraxes	5	pCMV-p2020V	0		16	Heads/thoraxes	5	pCMV-p2020V	Yes			16	Heads/thoraxes	5	pCMV-p2020V	6.19866
17	Heads/thoraxes	5	pCMV-p2020V	No			17	Heads/thoraxes	5	pCMV-p2020V	0		17	Heads/thoraxes	5	pCMV-p2020V	Yes			17	Heads/thoraxes	5	pCMV-p2020V	6.19866
18	Heads/thoraxes	5	pCMV-p2020V	No			18	Heads/thoraxes	5	pCMV-p2020V	0		18	Heads/thoraxes	5	pCMV-p2020V	Yes			18	Heads/thoraxes	5	pCMV-p2020V	6.19866
19	Heads/thoraxes	5	pCMV-p2020V	No			19	Heads/thoraxes	5	pCMV-p2020V	0		19	Heads/thoraxes	5	pCMV-p2020V	Yes			19	Heads/thoraxes	5	pCMV-p2020V	6.19866
20	Heads/thoraxes	5	pCMV-p2020V	No			20	Heads/thoraxes	5	pCMV-p2020V	0		20	Heads/thoraxes	5	pCMV-p2020V	Yes			20	Heads/thoraxes	5	pCMV-p2020V	6.19866
1	Heads/thoraxes	7	pCMV-p2020A	No	0		1	Heads/thoraxes	7	pCMV-p2020A	0		1	Heads/thoraxes	7	pCMV-p2020A	No	85		1	Heads/thoraxes	7	pCMV-p2020A	0
2	Heads/thoraxes	7	pCMV-p2020A	No			2	Heads/thoraxes	7	pCMV-p2020A	0		2	Heads/thoraxes	7	pCMV-p2020A	Yes			2	Heads/thoraxes	7	pCMV-p2020A	6.94939
3	Heads/thoraxes	7	pCMV-p2020A	No			3	Heads/thoraxes	7	pCMV-p2020A	0		3	Heads/thoraxes	7	pCMV-p2020A	Yes			3	Heads/thoraxes	7	pCMV-p2020A	8.19866
4	Heads/thoraxes	7	pCMV-p2020A	No			4	Heads/thoraxes	7	pCMV-p2020A	0		4	Heads/thoraxes	7	pCMV-p2020A	Yes			4	Heads/thoraxes	7	pCMV-p2020A	8.19866
5	Heads/thoraxes	7	pCMV-p2020A	No			5	Heads/thoraxes	7	pCMV-p2020A	0		5	Heads/thoraxes	7	pCMV-p2020A	Yes			5	Heads/thoraxes	7	pCMV-p2020A	6.94939
6	Heads/thoraxes	7	pCMV-p2020A	No			6	Heads/thoraxes	7	pCMV-p2020A	0		6	Heads/thoraxes	7	pCMV-p2020A	Yes			6	Heads/thoraxes	7	pCMV-p2020A	8.19866
7	Heads/thoraxes	7	pCMV-p2020A	No			7	Heads/thoraxes	7	pCMV-p2020A	0		7	Heads/thoraxes	7	pCMV-p2020A	Yes			7	Heads/thoraxes	7	pCMV-p2020A	6.94939
8	Heads/thoraxes	7	pCMV-p2020A	No			8	Heads/thoraxes	7	pCMV-p2020A	0		8	Heads/thoraxes	7	pCMV-p2020A	Yes			8	Heads/thoraxes	7	pCMV-p2020A	8.19866
9	Heads/thoraxes	7	pCMV-p2020A	No			9	Heads/thoraxes	7	pCMV-p2020A	0		9	Heads/thoraxes	7	pCMV-p2020A	No			9	Heads/thoraxes	7	pCMV-p2020A	0
10	Heads/thoraxes	7	pCMV-p2020A	No			10	Heads/thoraxes	7	pCMV-p2020A	0		10	Heads/thoraxes	7	pCMV-p2020A	Yes			10	Heads/thoraxes	7	pCMV-p2020A	6.94939
11	Heads/thoraxes	7	pCMV-p2020A	No			11	Heads/thoraxes	7	pCMV-p2020A	0		11	Heads/thoraxes	7	pCMV-p2020A	Yes			11	Heads/thoraxes	7	pCMV-p2020A	6.94939
12	Heads/thoraxes	7	pCMV-p2020A	No			12	Heads/thoraxes	7	pCMV-p2020A	0		12	Heads/thoraxes	7	pCMV-p2020A	Yes			12	Heads/thoraxes	7	pCMV-p2020A	6.94939
13	Heads/thoraxes	7	pCMV-p2020A	No			13	Heads/thoraxes	7	pCMV-p2020A	0		13	Heads/thoraxes	7	pCMV-p2020A	Yes			13	Heads/thoraxes	7	pCMV-p2020A	8.19866
14	Heads/thoraxes	7	pCMV-p2020A	No			14	Heads/thoraxes	7	pCMV-p2020A	0		14	Heads/thoraxes	7	pCMV-p2020A	No			14	Heads/thoraxes	7	pCMV-p2020A	0
15	Heads/thoraxes	7	pCMV-p2020A	No			15	Heads/thoraxes	7	pCMV-p2020A	0		15	Heads/thoraxes	7	pCMV-p2020A	Yes			15	Heads/thoraxes	7	pCMV-p2020A	6.94939
16	Heads/thoraxes	7	pCMV-p2020A	No			16	Heads/thoraxes	7	pCMV-p2020A	0		16	Heads/thoraxes	7	pCMV-p2020A	Yes			16	Heads/thoraxes	7	pCMV-p2020A	6.94939
17	Heads/thoraxes	7	pCMV-p2020A	No			17	Heads/thoraxes	7	pCMV-p2020A	0		17	Heads/thoraxes	7	pCMV-p2020A	Yes			17	Heads/thoraxes	7	pCMV-p2020A	8.19866
18	Heads/thoraxes	7	pCMV-p2020A	No			18	Heads/thoraxes	7	pCMV-p2020A	0		18	Heads/thoraxes	7	pCMV-p2020A	Yes			18	Heads/thoraxes	7	pCMV-p2020A	8.19866
19	Heads/thoraxes	7	pCMV-p2020A	No			19	Heads/thoraxes	7	pCMV-p2020A	0		19	Heads/thoraxes	7	pCMV-p2020A	Yes			19	Heads/thoraxes	7	pCMV-p2020A	8.19866
20	Heads/thoraxes	7	pCMV-p2020A	No			20	Heads/thoraxes	7	pCMV-p2020A	0		20	Heads/thoraxes	7	pCMV-p2020A	Yes			20	Heads/thoraxes	7	pCMV-p2020A	8.19866
1	Heads/thoraxes	7	pCMV-p2020V	No	0		1	Heads/thoraxes	7	pCMV-p2020V	0		1	Heads/thoraxes	7	pCMV-p2020V	Yes	75		1	Heads/thoraxes	7	pCMV-p2020V	6.94939
2	Heads/thoraxes	7	pCMV-p2020V	No			2	Heads/thoraxes	7	pCMV-p2020V	0		2	Heads/thoraxes	7	pCMV-p2020V	Yes			2	Heads/thoraxes	7	pCMV-p2020V	6.19866
3	Heads/thoraxes	7	pCMV-p2020V	No			3	Heads/thoraxes	7	pCMV-p2020V	0		3	Heads/thoraxes	7	pCMV-p2020V	Yes			3	Heads/thoraxes	7	pCMV-p2020V	6.94939
4	Heads/thoraxes	7	pCMV-p2020V	No			4	Heads/thoraxes	7	pCMV-p2020V	0		4	Heads/thoraxes	7	pCMV-p2020V	Yes			4	Heads/thoraxes	7	pCMV-p2020V	6.19866
5	Heads/thoraxes	7	pCMV-p2020V	No			5	Heads/thoraxes	7	pCMV-p2020V	0		5	Heads/thoraxes	7	pCMV-p2020V	Yes			5	Heads/thoraxes	7	pCMV-p2020V	4.94939
6	Heads/thoraxes	7	pCMV-p2020V	No			6	Heads/thoraxes	7	pCMV-p2020V	0		6	Heads/thoraxes	7	pCMV-p2020V	No			6	Heads/thoraxes	7	pCMV-p2020V	0
7	Heads/thoraxes	7	pCMV-p2020V	No			7	Heads/thoraxes	7	pCMV-p2020V	0		7	Heads/thoraxes	7	pCMV-p2020V	Yes			7	Heads/thoraxes	7	pCMV-p2020V	4.94939
8	Heads/thoraxes	7	pCMV-p2020V	No			8	Heads/thoraxes	7	pCMV-p2020V	0		8	Heads/thoraxes	7	pCMV-p2020V	Yes			8	Heads/thoraxes	7	pCMV-p2020V	6.94939
9	Heads/thoraxes	7	pCMV-p2020V	No			9	Heads/thoraxes	7	pCMV-p2020V	0		9	Heads/thoraxes	7	pCMV-p2020V	No			9	Heads/thoraxes	7	pCMV-p2020V	0
10	Heads/thoraxes	7	pCMV-p2020V	No			10	Heads/thoraxes	7	pCMV-p2020V	0		10	Heads/thoraxes	7	pCMV-p2020V	No			10	Heads/thoraxes	7	pCMV-p2020V	0
11	Heads/thoraxes	7	pCMV-p2020V	No			11	Heads/thoraxes	7	pCMV-p2020V	0		11	Heads/thoraxes	7	pCMV-p2020V	No			11	Heads/thoraxes	7	pCMV-p2020V	0
12	Heads/thoraxes	7	pCMV-p2020V	No			12	Heads/thoraxes	7	pCMV-p2020V	0		12	Heads/thoraxes	7	pCMV-p2020V	Yes			12	Heads/thoraxes	7	pCMV-p2020V	6.94939
13	Heads/thoraxes	7	pCMV-p2020V	No			13	Heads/thoraxes	7	pCMV-p2020V	0		13	Heads/thoraxes	7	pCMV-p2020V	Yes			13	Heads/thoraxes	7	pCMV-p2020V	6.94939
14	Heads/thoraxes	7	pCMV-p2020V	No			14	Heads/thoraxes	7	pCMV-p2020V	0		14	Heads/thoraxes	7	pCMV-p2020V	Yes			14	Heads/thoraxes	7	pCMV-p2020V	6.94939
15	Heads/thoraxes	7	pCMV-p2020V	No			15	Heads/thoraxes	7	pCMV-p2020V	0		15	Heads/thoraxes	7	pCMV-p2020V	Yes			15	Heads/thoraxes	7	pCMV-p2020V	6.94939
16	Heads/thoraxes	7	pCMV-p2020V	No			16	Heads/thoraxes	7	pCMV-p2020V	0		16	Heads/thoraxes	7	pCMV-p2020V	Yes			16	Heads/thoraxes	7	pCMV-p2020V	4.94939
17	Heads/thoraxes	7	pCMV-p2020V	No			17	Heads/thoraxes	7	pCMV-p2020V	0		17	Heads/thoraxes	7	pCMV-p2020V	No			17	Heads/thoraxes	7	pCMV-p2020V	0
18	Heads/thoraxes	7	pCMV-p2020V	No			18	Heads/thoraxes	7	pCMV-p2020V	0		18	Heads/thoraxes	7	pCMV-p2020V	Yes			18	Heads/thoraxes	7	pCMV-p2020V	6.94939
19	Heads/thoraxes	7	pCMV-p2020V	No			19	Heads/thoraxes	7	pCMV-p2020V	0		19	Heads/thoraxes	7	pCMV-p2020V	Yes			19	Heads/thoraxes	7	pCMV-p2020V	6.94939
20	Heads/thoraxes	7	pCMV-p2020V	No			20	Heads/thoraxes	7	pCMV-p2020V	0		20	Heads/thoraxes	7	pCMV-p2020V	Yes			20	Heads/thoraxes	7	pCMV-p2020V	6.19866
1	Heads/thoraxes	10	pCMV-p2020A	No	0		1	Heads/thoraxes	10	pCMV-p2020A	0		1	Heads/thoraxes	10	pCMV-p2020A	Yes	60		1	Heads/thoraxes	10	pCMV-p2020A	8.44871
2	Heads/thoraxes	10	pCMV-p2020A	No			2	Heads/thoraxes	10	pCMV-p2020A	0		2	Heads/thoraxes	10	pCMV-p2020A	Yes			2	Heads/thoraxes	10	pCMV-p2020A	8.19866
3	Heads/thoraxes	10	pCMV-p2020A	No			3	Heads/thoraxes	10	pCMV-p2020A	0		3	Heads/thoraxes	10	pCMV-p2020A	Yes			3	Heads/thoraxes	10	pCMV-p2020A	8.44871
4	Heads/thoraxes	10	pCMV-p2020A	No			4	Heads/thoraxes	10	pCMV-p2020A	0		4	Heads/thoraxes	10	pCMV-p2020A	No			4	Heads/thoraxes	10	pCMV-p2020A	0
5	Heads/thoraxes	10	pCMV-p2020A	No			5	Heads/thoraxes	10	pCMV-p2020A	0		5	Heads/thoraxes	10	pCMV-p2020A	Yes			5	Heads/thoraxes	10	pCMV-p2020A	8.44871
6	Heads/thoraxes	10	pCMV-p2020A	No			6	Heads/thoraxes	10	pCMV-p2020A	0		6	Heads/thoraxes	10	pCMV-p2020A	Yes			6	Heads/thoraxes	10	pCMV-p2020A	8.44871
7	Heads/thoraxes	10	pCMV-p2020A	No			7	Heads/thoraxes	10	pCMV-p2020A	0		7	Heads/thoraxes	10	pCMV-p2020A	No			7	Heads/thoraxes	10	pCMV-p2020A	0
8	Heads/thoraxes	10	pCMV-p2020A	No			8	Heads/thoraxes	10	pCMV-p2020A	0		8	Heads/thoraxes	10	pCMV-p2020A	Yes			8	Heads/thoraxes	10	pCMV-p2020A	8.19866
9	Heads/thoraxes	10	pCMV-p2020A	No			9	Heads/thoraxes	10	pCMV-p2020A	0		9	Heads/thoraxes	10	pCMV-p2020A	No			9	Heads/thoraxes	10	pCMV-p2020A	0
10	Heads/thoraxes	10	pCMV-p2020A	No			10	Heads/thoraxes	10	pCMV-p2020A	0		10	Heads/thoraxes	10	pCMV-p2020A	Yes			10	Heads/thoraxes	10	pCMV-p2020A	8.44871
11	Heads/thoraxes	10	pCMV-p2020A	No			11	Heads/thoraxes	10	pCMV-p2020A	0		11	Heads/thoraxes	10	pCMV-p2020A	Yes			11	Heads/thoraxes	10	pCMV-p2020A	8.44871
12	Heads/thoraxes	10	pCMV-p2020A	No			12	Heads/thoraxes	10	pCMV-p2020A	0		12	Heads/thoraxes	10	pCMV-p2020A	Yes			12	Heads/thoraxes	10	pCMV-p2020A	8.44871
13	Heads/thoraxes	10	pCMV-p2020A	No			13	Heads/thoraxes	10	pCMV-p2020A	0		13	Heads/thoraxes	10	pCMV-p2020A	Yes			13	Heads/thoraxes	10	pCMV-p2020A	8.44871
14	Heads/thoraxes	10	pCMV-p2020A	No			14	Heads/thoraxes	10	pCMV-p2020A	0		14	Heads/thoraxes	10	pCMV-p2020A	No			14	Heads/thoraxes	10	pCMV-p2020A	0
15	Heads/thoraxes	10	pCMV-p2020A	No			15	Heads/thoraxes	10	pCMV-p2020A	0		15	Heads/thoraxes	10	pCMV-p2020A	Yes			15	Heads/thoraxes	10	pCMV-p2020A	8.19866
16	Heads/thoraxes	10	pCMV-p2020A	No			16	Heads/thoraxes	10	pCMV-p2020A	0		16	Heads/thoraxes	10	pCMV-p2020A	No			16	Heads/thoraxes	10	pCMV-p2020A	0
17	Heads/thoraxes	10	pCMV-p2020A	No			17	Heads/thoraxes	10	pCMV-p2020A	0		17	Heads/thoraxes	10	pCMV-p2020A	Yes			17	Heads/thoraxes	10	pCMV-p2020A	8.19866
18	Heads/thoraxes	10	pCMV-p2020A	No			18	Heads/thoraxes	10	pCMV-p2020A	0		18	Heads/thoraxes	10	pCMV-p2020A	No			18	Heads/thoraxes	10	pCMV-p2020A	0
19	Heads/thoraxes	10	pCMV-p2020A	No			19	Heads/thoraxes	10	pCMV-p2020A	0		19	Heads/thoraxes	10	pCMV-p2020A	No			19	Heads/thoraxes	10	pCMV-p2020A	0
20	Heads/thoraxes	10	pCMV-p2020A	No			20	Heads/thoraxes	10	pCMV-p2020A	0		20	Heads/thoraxes	10	pCMV-p2020A	No			20	Heads/thoraxes	10	pCMV-p2020A	0
1	Heads/thoraxes	10	pCMV-p2020V	No	0		1	Heads/thoraxes	10	pCMV-p2020V	0		1	Heads/thoraxes	10	pCMV-p2020V	No	50		1	Heads/thoraxes	10	pCMV-p2020V	0
2	Heads/thoraxes	10	pCMV-p2020V	No			2	Heads/thoraxes	10	pCMV-p2020V	0		2	Heads/thoraxes	10	pCMV-p2020V	No			2	Heads/thoraxes	10	pCMV-p2020V	0
3	Heads/thoraxes	10	pCMV-p2020V	No			3	Heads/thoraxes	10	pCMV-p2020V	0		3	Heads/thoraxes	10	pCMV-p2020V	No			3	Heads/thoraxes	10	pCMV-p2020V	0
4	Heads/thoraxes	10	pCMV-p2020V	No			4	Heads/thoraxes	10	pCMV-p2020V	0		4	Heads/thoraxes	10	pCMV-p2020V	Yes			4	Heads/thoraxes	10	pCMV-p2020V	8.19866
5	Heads/thoraxes	10	pCMV-p2020V	No			5	Heads/thoraxes	10	pCMV-p2020V	0		5	Heads/thoraxes	10	pCMV-p2020V	Yes			5	Heads/thoraxes	10	pCMV-p2020V	6.94939
6	Heads/thoraxes	10	pCMV-p2020V	No			6	Heads/thoraxes	10	pCMV-p2020V	0		6	Heads/thoraxes	10	pCMV-p2020V	Yes			6	Heads/thoraxes	10	pCMV-p2020V	6.94939
7	Heads/thoraxes	10	pCMV-p2020V	No			7	Heads/thoraxes	10	pCMV-p2020V	0		7	Heads/thoraxes	10	pCMV-p2020V	Yes			7	Heads/thoraxes	10	pCMV-p2020V	6.94939
8	Heads/thoraxes	10	pCMV-p2020V	No			8	Heads/thoraxes	10	pCMV-p2020V	0		8	Heads/thoraxes	10	pCMV-p2020V	Yes			8	Heads/thoraxes	10	pCMV-p2020V	6.94939
9	Heads/thoraxes	10	pCMV-p2020V	No			9	Heads/thoraxes	10	pCMV-p2020V	0		9	Heads/thoraxes	10	pCMV-p2020V	No			9	Heads/thoraxes	10	pCMV-p2020V	0
10	Heads/thoraxes	10	pCMV-p2020V	No			10	Heads/thoraxes	10	pCMV-p2020V	0		10	Heads/thoraxes	10	pCMV-p2020V	Yes			10	Heads/thoraxes	10	pCMV-p2020V	6.94939
11	Heads/thoraxes	10	pCMV-p2020V	No			11	Heads/thoraxes	10	pCMV-p2020V	0		11	Heads/thoraxes	10	pCMV-p2020V	No			11	Heads/thoraxes	10	pCMV-p2020V	0
12	Heads/thoraxes	10	pCMV-p2020V	No			12	Heads/thoraxes	10	pCMV-p2020V	0		12	Heads/thoraxes	10	pCMV-p2020V	Yes			12	Heads/thoraxes	10	pCMV-p2020V	6.94939
13	Heads/thoraxes	10	pCMV-p2020V	No			13	Heads/thoraxes	10	pCMV-p2020V	0		13	Heads/thoraxes	10	pCMV-p2020V	Yes			13	Heads/thoraxes	10	pCMV-p2020V	6.44871
14	Heads/thoraxes	10	pCMV-p2020V	No			14	Heads/thoraxes	10	pCMV-p2020V	0		14	Heads/thoraxes	10	pCMV-p2020V	No			14	Heads/thoraxes	10	pCMV-p2020V	0
15	Heads/thoraxes	10	pCMV-p2020V	No			15	Heads/thoraxes	10	pCMV-p2020V	0		15	Heads/thoraxes	10	pCMV-p2020V	Yes			15	Heads/thoraxes	10	pCMV-p2020V	6.44871
16	Heads/thoraxes	10	pCMV-p2020V	No			16	Heads/thoraxes	10	pCMV-p2020V	0		16	Heads/thoraxes	10	pCMV-p2020V	No			16	Heads/thoraxes	10	pCMV-p2020V	0
17	Heads/thoraxes	10	pCMV-p2020V	No			17	Heads/thoraxes	10	pCMV-p2020V	0		17	Heads/thoraxes	10	pCMV-p2020V	No			17	Heads/thoraxes	10	pCMV-p2020V	0
18	Heads/thoraxes	10	pCMV-p2020V	No			18	Heads/thoraxes	10	pCMV-p2020V	0		18	Heads/thoraxes	10	pCMV-p2020V	No			18	Heads/thoraxes	10	pCMV-p2020V	0
19	Heads/thoraxes	10	pCMV-p2020V	No			19	Heads/thoraxes	10	pCMV-p2020V	0		19	Heads/thoraxes	10	pCMV-p2020V	Yes			19	Heads/thoraxes	10	pCMV-p2020V	8.19866
20	Heads/thoraxes	10	pCMV-p2020V	No			20	Heads/thoraxes	10	pCMV-p2020V	0		20	Heads/thoraxes	10	pCMV-p2020V	No			20	Heads/thoraxes	10	pCMV-p2020V	0
1	Heads/thoraxes	14	pCMV-p2020A	No	0		1	Heads/thoraxes	14	pCMV-p2020A	0		1	Heads/thoraxes	14	pCMV-p2020A	No	75		1	Heads/thoraxes	14	pCMV-p2020A	0
2	Heads/thoraxes	14	pCMV-p2020A	No			2	Heads/thoraxes	14	pCMV-p2020A	0		2	Heads/thoraxes	14	pCMV-p2020A	Yes			2	Heads/thoraxes	14	pCMV-p2020A	9.19866
3	Heads/thoraxes	14	pCMV-p2020A	No			3	Heads/thoraxes	14	pCMV-p2020A	0		3	Heads/thoraxes	14	pCMV-p2020A	Yes			3	Heads/thoraxes	14	pCMV-p2020A	8.19866
4	Heads/thoraxes	14	pCMV-p2020A	No			4	Heads/thoraxes	14	pCMV-p2020A	0		4	Heads/thoraxes	14	pCMV-p2020A	Yes			4	Heads/thoraxes	14	pCMV-p2020A	8.19866
5	Heads/thoraxes	14	pCMV-p2020A	No			5	Heads/thoraxes	14	pCMV-p2020A	0		5	Heads/thoraxes	14	pCMV-p2020A	No			5	Heads/thoraxes	14	pCMV-p2020A	0
6	Heads/thoraxes	14	pCMV-p2020A	No			6	Heads/thoraxes	14	pCMV-p2020A	0		6	Heads/thoraxes	14	pCMV-p2020A	Yes			6	Heads/thoraxes	14	pCMV-p2020A	8.19866
7	Heads/thoraxes	14	pCMV-p2020A	No			7	Heads/thoraxes	14	pCMV-p2020A	0		7	Heads/thoraxes	14	pCMV-p2020A	No			7	Heads/thoraxes	14	pCMV-p2020A	0
8	Heads/thoraxes	14	pCMV-p2020A	No			8	Heads/thoraxes	14	pCMV-p2020A	0		8	Heads/thoraxes	14	pCMV-p2020A	Yes			8	Heads/thoraxes	14	pCMV-p2020A	8.19866
9	Heads/thoraxes	14	pCMV-p2020A	No			9	Heads/thoraxes	14	pCMV-p2020A	0		9	Heads/thoraxes	14	pCMV-p2020A	Yes			9	Heads/thoraxes	14	pCMV-p2020A	8.19866
10	Heads/thoraxes	14	pCMV-p2020A	No			10	Heads/thoraxes	14	pCMV-p2020A	0		10	Heads/thoraxes	14	pCMV-p2020A	Yes			10	Heads/thoraxes	14	pCMV-p2020A	6.94939
11	Heads/thoraxes	14	pCMV-p2020A	No			11	Heads/thoraxes	14	pCMV-p2020A	0		11	Heads/thoraxes	14	pCMV-p2020A	Yes			11	Heads/thoraxes	14	pCMV-p2020A	6.94939
12	Heads/thoraxes	14	pCMV-p2020A	No			12	Heads/thoraxes	14	pCMV-p2020A	0		12	Heads/thoraxes	14	pCMV-p2020A	Yes			12	Heads/thoraxes	14	pCMV-p2020A	8.19866
13	Heads/thoraxes	14	pCMV-p2020A	No			13	Heads/thoraxes	14	pCMV-p2020A	0		13	Heads/thoraxes	14	pCMV-p2020A	Yes			13	Heads/thoraxes	14	pCMV-p2020A	9.19866
14	Heads/thoraxes	14	pCMV-p2020A	No			14	Heads/thoraxes	14	pCMV-p2020A	0		14	Heads/thoraxes	14	pCMV-p2020A	Yes			14	Heads/thoraxes	14	pCMV-p2020A	9.19866
15	Heads/thoraxes	14	pCMV-p2020A	No			15	Heads/thoraxes	14	pCMV-p2020A	0		15	Heads/thoraxes	14	pCMV-p2020A	Yes			15	Heads/thoraxes	14	pCMV-p2020A	8.19866
16	Heads/thoraxes	14	pCMV-p2020A	No			16	Heads/thoraxes	14	pCMV-p2020A	0		16	Heads/thoraxes	14	pCMV-p2020A	No			16	Heads/thoraxes	14	pCMV-p2020A	0
17	Heads/thoraxes	14	pCMV-p2020A	No			17	Heads/thoraxes	14	pCMV-p2020A	0		17	Heads/thoraxes	14	pCMV-p2020A	No			17	Heads/thoraxes	14	pCMV-p2020A	0
18	Heads/thoraxes	14	pCMV-p2020A	No			18	Heads/thoraxes	14	pCMV-p2020A	0		18	Heads/thoraxes	14	pCMV-p2020A	Yes			18	Heads/thoraxes	14	pCMV-p2020A	9.19866
19	Heads/thoraxes	14	pCMV-p2020A	No			19	Heads/thoraxes	14	pCMV-p2020A	0		19	Heads/thoraxes	14	pCMV-p2020A	Yes			19	Heads/thoraxes	14	pCMV-p2020A	9.19866
20	Heads/thoraxes	14	pCMV-p2020A	No			20	Heads/thoraxes	14	pCMV-p2020A	0		20	Heads/thoraxes	14	pCMV-p2020A	Yes			20	Heads/thoraxes	14	pCMV-p2020A	9.19866
1	Heads/thoraxes	14	pCMV-p2020V	No	0		1	Heads/thoraxes	14	pCMV-p2020V	0		1	Heads/thoraxes	14	pCMV-p2020V	No	50		1	Heads/thoraxes	14	pCMV-p2020V	0
2	Heads/thoraxes	14	pCMV-p2020V	No			2	Heads/thoraxes	14	pCMV-p2020V	0		2	Heads/thoraxes	14	pCMV-p2020V	No			2	Heads/thoraxes	14	pCMV-p2020V	0
3	Heads/thoraxes	14	pCMV-p2020V	No			3	Heads/thoraxes	14	pCMV-p2020V	0		3	Heads/thoraxes	14	pCMV-p2020V	No			3	Heads/thoraxes	14	pCMV-p2020V	0
4	Heads/thoraxes	14	pCMV-p2020V	No			4	Heads/thoraxes	14	pCMV-p2020V	0		4	Heads/thoraxes	14	pCMV-p2020V	Yes			4	Heads/thoraxes	14	pCMV-p2020V	7.19866
5	Heads/thoraxes	14	pCMV-p2020V	No			5	Heads/thoraxes	14	pCMV-p2020V	0		5	Heads/thoraxes	14	pCMV-p2020V	No			5	Heads/thoraxes	14	pCMV-p2020V	0
6	Heads/thoraxes	14	pCMV-p2020V	No			6	Heads/thoraxes	14	pCMV-p2020V	0		6	Heads/thoraxes	14	pCMV-p2020V	Yes			6	Heads/thoraxes	14	pCMV-p2020V	6.94939
7	Heads/thoraxes	14	pCMV-p2020V	No			7	Heads/thoraxes	14	pCMV-p2020V	0		7	Heads/thoraxes	14	pCMV-p2020V	Yes			7	Heads/thoraxes	14	pCMV-p2020V	8.44871
8	Heads/thoraxes	14	pCMV-p2020V	No			8	Heads/thoraxes	14	pCMV-p2020V	0		8	Heads/thoraxes	14	pCMV-p2020V	No			8	Heads/thoraxes	14	pCMV-p2020V	0
9	Heads/thoraxes	14	pCMV-p2020V	No			9	Heads/thoraxes	14	pCMV-p2020V	0		9	Heads/thoraxes	14	pCMV-p2020V	Yes			9	Heads/thoraxes	14	pCMV-p2020V	8.44871
10	Heads/thoraxes	14	pCMV-p2020V	No			10	Heads/thoraxes	14	pCMV-p2020V	0		10	Heads/thoraxes	14	pCMV-p2020V	Yes			10	Heads/thoraxes	14	pCMV-p2020V	6.94939
11	Heads/thoraxes	14	pCMV-p2020V	No			11	Heads/thoraxes	14	pCMV-p2020V	0		11	Heads/thoraxes	14	pCMV-p2020V	Yes			11	Heads/thoraxes	14	pCMV-p2020V	8.44871
12	Heads/thoraxes	14	pCMV-p2020V	No			12	Heads/thoraxes	14	pCMV-p2020V	0		12	Heads/thoraxes	14	pCMV-p2020V	No			12	Heads/thoraxes	14	pCMV-p2020V	0
13	Heads/thoraxes	14	pCMV-p2020V	No			13	Heads/thoraxes	14	pCMV-p2020V	0		13	Heads/thoraxes	14	pCMV-p2020V	No			13	Heads/thoraxes	14	pCMV-p2020V	0
14	Heads/thoraxes	14	pCMV-p2020V	No			14	Heads/thoraxes	14	pCMV-p2020V	0		14	Heads/thoraxes	14	pCMV-p2020V	Yes			14	Heads/thoraxes	14	pCMV-p2020V	6.94939
15	Heads/thoraxes	14	pCMV-p2020V	No			15	Heads/thoraxes	14	pCMV-p2020V	0		15	Heads/thoraxes	14	pCMV-p2020V	No			15	Heads/thoraxes	14	pCMV-p2020V	0
16	Heads/thoraxes	14	pCMV-p2020V	No			16	Heads/thoraxes	14	pCMV-p2020V	0		16	Heads/thoraxes	14	pCMV-p2020V	No			16	Heads/thoraxes	14	pCMV-p2020V	0
17	Heads/thoraxes	14	pCMV-p2020V	No			17	Heads/thoraxes	14	pCMV-p2020V	0		17	Heads/thoraxes	14	pCMV-p2020V	No			17	Heads/thoraxes	14	pCMV-p2020V	0
18	Heads/thoraxes	14	pCMV-p2020V	No			18	Heads/thoraxes	14	pCMV-p2020V	0		18	Heads/thoraxes	14	pCMV-p2020V	Yes			18	Heads/thoraxes	14	pCMV-p2020V	8.44871
19	Heads/thoraxes	14	pCMV-p2020V	No			19	Heads/thoraxes	14	pCMV-p2020V	0		19	Heads/thoraxes	14	pCMV-p2020V	Yes			19	Heads/thoraxes	14	pCMV-p2020V	8.19866
20	Heads/thoraxes	14	pCMV-p2020V	No			20	Heads/thoraxes	14	pCMV-p2020V	0		20	Heads/thoraxes	14	pCMV-p2020V	Yes			20	Heads/thoraxes	14	pCMV-p2020V	8.44871
